# Supplementary material for: Error Correction and the Structure of Inter-Trial Fluctuations in a Redundant Movement Task
Source: PLoS Comput Biol. 2016 Sep 19;12(9):e1005118. doi: 10.1371/journal.pcbi.1005118 (PMC5028073; doi:10.1371/journal.pcbi.1005118)
Supplement: S1 Data and Code — (ZIP) [file pcbi.1005118.s001.zip]

Archive with 13 entries (11 files):
- Shuffleboard_Data_and_Code/
- Shuffleboard_Data_and_Code/Shuffleboard_Analysis.m
- Shuffleboard_Data_and_Code/Read_Me.txt
- Shuffleboard_Data_and_Code/Data/
- Shuffleboard_Data_and_Code/Data/S4LF.txt
- Shuffleboard_Data_and_Code/Data/S4HF.txt
- Shuffleboard_Data_and_Code/Data/S3LF.txt
- Shuffleboard_Data_and_Code/Data/S3HF.txt
- Shuffleboard_Data_and_Code/Data/S2LF.txt
- Shuffleboard_Data_and_Code/Data/S2HF.txt
- Shuffleboard_Data_and_Code/Data/S1LF.txt
- Shuffleboard_Data_and_Code/Data/S1HF.txt
- Shuffleboard_Data_and_Code/Data/MU_Vals.txt
