# Supplementary material for: Error Correction and the Structure of Inter-Trial Fluctuations in a Redundant Movement Task
Source: PLoS Comput Biol. 2016 Sep 19;12(9):e1005118. doi: 10.1371/journal.pcbi.1005118 (PMC5028073; doi:10.1371/journal.pcbi.1005118)
Supplement: S1 Data and Code — (ZIP) [file pcbi.1005118.s001.zip › Shuffleboard_Data_and_Code/Shuffleboard_Analysis.m]

% This script is used to analyze data and compute the metrics characterizing inter-trial 
% dynamics of the shuffleboard task. It should be relatively straightforward to modify it 
% to analyze other discrete, goal directed movement tasks.
% 
%************************************************************************************************
% For additional details, see:
% 	John J, Dingwell JB, Cusumano JP (2016) Error Correction and the Structure of Inter-Trial 
% 	Fluctuations in a Redundant Movement Task. PLoS Comput Biol 12(9): e1005118. 
% 	doi:10.1371/journal.pcbi.1005118
% If you use all or part of this software in your own work, please cite the above paper.
%************************************************************************************************

%%%% Written by:
%    Joby John (jzj109@gmail.com), 
%    Nonlinear Dynamics Lab, Dept. of Engineering Science & Mechanics, 
%    The Pennsylvania State University, University Park, PA 16802
%    April 2014.

%%%% External Code Required
% 1. To run this script, one needs to have the compiled c-code for DFA 
%    http://www.physionet.org/physiotools/dfa/#software-for-dfa
% 2. The matlab script 'ploterr.m' by Felix Zoergieble to plot errorbars: 
%    available at http://www.mathworks.com/matlabcentral/fileexchange/22216-ploterr

%%% Data 
% We have data from 8 friction conditions (stored in eight different txt files). The files are named as 
% SXY.txt, where X is the participant number (varies from 1 to 4) and Y is either 'H' or 'L', corresponding 
% to High or Low friction conditions.

%%%% Analysis Summary
% 1. The  files are loaded in the order of increasing mu. The corresponding non-dimensional mu values are 
%    also read from Mu_Vals.txt. The files have NT trials: typically NT is 500, corresponding to 10 trial 
%    blocks of 50 trials each. The first column is the velocity of release (in cms/s), the second column 
%    is the position of release (cms) and the third column is the target error (cms).
%
% 2. Data in normalized. v = V/sqrt(2gl); x = X/l; e=E/L;
%
% 3. Bootstrapping: 
%    a) Drop the transients (first 4 trials) and the last trial of each 50-trial block. Select 
%       remaining 45 points from each trial block for a total of 450  for each friction condition. 
%       Choose 450 uniformly distributed samples from this collection with replacement. Think of this 
%       sample as an ensemble of points in the kth trial. This ensemble forms the basis of 1 bootstrap 
%       iteration. We repeat this 10000 times to get robust statistics on the metrics. 
%
%    b) Once we choose the uniformly distributed sample representing the kth trial, we also choose the 
%       corresponding points from the (k+1)th trial. Using these two ensembles we perform regression 
%       to estimate the stability matrix B.
%
%    c) Find the eigenvectors and the corresponding eigenvalues of B.
%     
%    d) Find the orientation of the eigenvectors with the tangent to the GEM.
%     
%    e) Find the lag-1 autocorrelation in the stable and weakly stable eigendirections. 
% 
%    f) The DFA exponents (alpha) are found by transforming the entire data (460 trials of the original 
%       data (not bootstrapped data) in to the eigencoordinates using the transformation z = E^(-1)u. 
%
%    g) Estimation of \sigma_e, sigma_{ns}, \beta = sin(\theta_s), to test if \sigma_e/sigma_{ns} scales 
%       with  S_{TOT} = \beta s / \sqrt(1-\lambda_s^2);


N = 1e4; %Number of bootstrap iteration
L =20; % Normalizing length

load ./Data/MU_Vals.txt % File with increasing mu values

for k = 1:8 % 8 firctions conditions'
    tic
    clear Data;
    switch k
        case 1
            load ./Data/S1LF.txt; Data = S1LF; mu = MU_Vals(k);
        case 2
            load ./Data/S2LF.txt; Data = S2LF; mu = MU_Vals(k);
        case 3
            load ./Data/S3LF.txt; Data = S3LF; mu = MU_Vals(k);
        case 4
            load ./Data/S4LF.txt; Data = S4LF; mu = MU_Vals(k);
        case 5
            load ./Data/S3HF.txt; Data = S3HF; mu = MU_Vals(k);
        case 6
            load ./Data/S4HF.txt; Data = S4HF; mu = MU_Vals(k);
        case 7
            load ./Data/S2HF.txt; Data = S2HF; mu = MU_Vals(k);
        case 8
            load ./Data/S1HF.txt; Data = S1HF; mu = MU_Vals(k);
    end
    
    %%% Normalize the data
    
    V=Data(:,1)/sqrt(2*981*L); Vp = V -mean(V);
    X=Data(:,2)/L; Xp = X -mean(X);
    E=Data(:,3)/L; Ep = E - mean(E);
       
    
    n_blocks = size(Data,1)/50; % number of 50-trial blocks in the data. 
   
    % make a vector which has the *indcies* of the 5th though 49th trial in
    % each block. Concatenate ten such trial blocks to form the data set
    % for bootstrapping
    In = repmat([5:49]',1,n_blocks)+repmat(50*[0:n_blocks-1],45,1);
    ii = In(:); % ii =[[5:49] [55:99] [105:149] ... [455:499]];
    % % Or use this following line for the same effect.
	%ii=[];for i=1:n_blocks;  ii= [ii (i-1)*50+ [5:49]]; end 
    
        
    %%% For DFA: use data leaving out the transients. jj provides the
    %%% indices. 
    Jn = repmat([5:50]',1,n_blocks)+repmat(50*[0:n_blocks-1],46,1);
    jj = Jn(:); % A vector: jj = [[5:50] [55:100] [105:150] ... [455:500]]
         
    
    %%%%%%%%% Bootstrapping begins:%%%%%%%%%%%%
    n = n_blocks*50 - n_blocks*5; % n = number of trials from which we shall bootstrap: n=450 for a dataset with 500 trials.       
    
    for i=1:N % N is the number of bootstrap iterations
        II = ii(randi(n,[1,n]));  % choose n uniformly distributed indices with replacement. 
        % II hold the bootstrapped indices
      
        DV1=Data(II,:); % Data vector from the bootstrapped trials
        DV2=Data(II+1,:); % Data vector in the following trials. 
        
        vel1 = DV1(:,1)/sqrt(2*981*L); % Normalized Velocity of release.
        vel2 = DV2(:,1)/sqrt(2*981*L); % 
        vm = mean([vel1;vel2]);
        v1 = vel1 -vm; %perturbations in velocity (about the mean)
        v2 = vel2 -vm; 
    
        pos1 = DV1(:,2)/L; % Normalized position of release
        pos2 = DV2(:,2)/L;
        xm = mean([pos1;pos2]);
        x1 = pos1-xm;
        x2 = pos2-xm; %perturbations in position (about the mean).
        me = vm^2/mu+xm-1;
    
        B = ([x1 v1]\[x2 v2])'; %B is the estimated stability matrix  
        [Ve,d]=eig(B); % eigenvector (ve) and eigen values (d)
        %%%%%%%%%% Check if the eigenvalues are in right order %%%%
        count_eig = 0; 
        if abs(d(1,1)) < abs (d(2,2)); % Require weakly stable to be first. 
            Ve=fliplr(Ve);
            d=rot90(d,2); % loop recomputes the eigen values and eigenvetors; 
            count_eig = count_eig+1; % Just to know how many times they are in the wrong order
        end
        VE(1:4,i) = Ve(:);
        l1(i)=d(1,1); l2(i)=d(2,2); % Stores all the N eigenvalues in the two directions for each bootstrap iterate
                                   % l1 is the smaller value (strongly stable) and l2 has the larger (weakly stable).   
    
        %%% Transforming perturbations to eigencoordinates
        nv1=(inv(Ve)*[x1 v1]')'; % nv1 = vector of perturbations in the eigen basis in (II)th trial.
        nv2=(inv(Ve)*[x2 v2]')'; % nv2 = vector of perturbations in the eigen basis in (II+1)th trial.
    
        %%%%% Noise in the strongly stable direction
        resn = (inv(Ve)*([x2 v2]'-B*[x1 v1]'))'; % u 
        s_n = std(resn); 
        sig_ns(i) = s_n(2);% \sigma_{ns} noise in the strongly stable direction 
    
        %%%%%%%%%%%%%%%%%%%%%%%%%%%%%%%%%%%%%%%%%%%
        %%% Lag-1 Normalized Autocorrelation %%%
        % Perturbations in the two eigen directions
        s1 = nv1(:,2);  % 's' for strongly stable
        w1 = nv1(:,1);  % 'w' for weakly stable
           
        s2 = nv2(:,2);
        w2 = nv2(:,1);
        
        acf2(i) = sum(s1.*s2)/(std(s1)*std(s2))/n; 
        acf1(i) = sum(w1.*w2)/(std(w1)*std(w2))/n;
    
        %%%%%%%%%%%%%%%%%%%%%%%%%%%%%%%%%%%%%%%%%%%%
        %%% DFA exponent %%%%%%%%%%%%
        %%% Entire data (46 trials from each block - i.e. leaving the transients of each 50-trial block) is 
        %%% transformed to the eigendirections. 
        nv =(inv(Ve)*[Xp(jj) Vp(jj)]')'; % jj = indices of all trials except the transients in each block. 
        nv1= nv(:,1);nv2=nv(:,2); % Data transformed to eigencoordinates.
     
        %%%%%%%%%%% The C-code writes the log(n) and log(F(n)) to the harddisk %%%
%         %%%%%%%%%%% Load the file to matlab and fit a straight line. The slope of the line gives alpha. 
        file1 = ['nv1','.txt'];
        eval(['save -ascii',' ',file1, ' nv1'])
        eval(['!dfa <',file1,'> dfaout1'])
        load dfaout1
        P =polyfit(dfaout1(:,1),dfaout1(:,2),1);
        alW(i) = P(1);  % DFA alpha for Weakly stable (almost tangential to GEM) time series

        file2 = ['nv2','.txt'];
        eval(['save -ascii',' ',file2, ' nv2'])
        eval(['!dfa <',file2,'> dfaout2'])
        load dfaout2
        P =polyfit(dfaout2(:,1),dfaout2(:,2),1);
        alS(i) = P(1);  % DFA alpha for Strongly stable (transverse) time series.
%         %%%%%%%%%%%%%%%%%%%
    
        %%%%%%%%%%%%%%%%%%%%%%%%%%%%%%%%%%%%
        % Angles made by eigenvectors 
        sensm = sqrt(1+(2*vm/mu)^2);  % Passive sensitivity :evaluated at the mean. 
        tan_v  = [-2*vm/mu/sensm 1/sensm]; % Unit tangent vector
        nor_v =  [1/sensm 2*vm/mu/sensm];  % Unit vector normal to constant error contour.
    
        A_w = acos(sum(Ve(:,1)'.*(-tan_v)));  %Angle of weakly stable eigenvector with tangent 
        A_n = acos(sum(Ve(:,2)'.*(-tan_v)));  %Angle of strongly stable eigenvector with tangent 
    
        cp3=cross([Ve(1,1) Ve(2,1) 0],[tan_v(1) tan_v(2) 0]);
        s3 = sign(cp3(3)); %Determines the sign of the weakly stable direction's angle with tangent.            
        
        Ang(1:2,i)=[s3*A_w A_n]*180/pi;
        %%%%%%%%%%%%%%%%%%%%%%%%%%%%%%%%%%%%%%%
        ge = DV2(:,3)/L; % Goal-level error
        gm = mean(ge); % Mean error
        gp = ge-gm; % perturbations (about the mean)
        gerr(i) =std(gp); % Standard deviation of the goal level error. 
        sen(i) = sensm; % Sensitivity 
        %%%%%%%%%%%%%%%%%%%%%%%%%%%%%%%%%%%%%%%%%%%%               
    end
    
    % consolidated values for all conditions in 8x10000 arrays. 
    
    % Angles of eigenvectors
    ta1(k,1:N) = Ang(1,:); 
    ta2(k,1:N)=Ang(2,:);
    
    % Eigenvalues
    EV1(k,1:N)=l1; 
    EV2(k,1:N)=l2;  
    
    % Autocorrelation 
    acp1(k,1:N) = acf1;
    acp2(k,1:N) = acf2;
    
    % DFA Values    
    DFA1(k,1:N) = alW;
    DFA2(k,1:N) = alS;
%     
    % Sensitivity, goal-level error, input noise. 
    Gerr(k,1:N)= gerr; % Goal-level error 
    Sen(k,1:N) = sen; % Passive sensitivity. 
    Res(k,1:N) = sig_ns; % Stable direction: input noise 
     
    toc      
end
%%% Scaling result. 
Norm_E =Gerr./Res; ; %Ratio of goal-level error to input noise in the strongly stable direction. 
S_TOT = (sin(ta2*pi/180)).* (Sen)./(sqrt(1-EV2.^2)); % S_tot = (beta *s )/ sqrt(1-lambda_s^2);

LHS =Gerr(:)./Res(:); ; %Ratio of goal-level error to input noise in the strongly stable direction. 
RHS = (sin(ta2(:)*pi/180)).* (Sen(:))./(sqrt(1-EV2(:).^2)); % S_tot = (beta *s )/ sqrt(1-lambda_s^2);
P_all = polyfit(RHS,LHS,1); % Global fit
yfit = polyval(P_all,RHS);
%%% R-suqared to the fit %%%%%%% 
yresid = LHS - yfit;
SSresid = sum(yresid.^2);
SStotal = (length(LHS)-1) * var(LHS);
rsq = 1 - SSresid/SStotal; % R-squared

% Estimate the slope and intercept taking 8 points at a time (one point
% form each friction condition). Repeat 1000 times to get confidence
% intervals.
for i = 1:N;
    lhs = Norm_E(:,i);
    rhs = S_TOT(:,i);           
    P =polyfit(rhs,lhs,1);
    sl(i)=P(1); inter(i) =P(2); % slope and intercept
end

%%%%%%%%%%%%%%%%%%%%%%%%%%%%%%%%%%%%%%%%%%%%%%%%%%%%%%%%%%%%%%%%%%%%%%%%%%%
%%%%%%%%%%%%%%%%%%%%% PLOT OF THE RESULTS %%%%%%%%%%%%%%%%%%%%%%%%%%%%%%%%%

%%%%%%% Stability %%%%%%%%
f6 = figure(1); 
    nbin=100;binloc1=linspace(0.305,1.0,nbin);
    binloc2=linspace(-0.4,0.305,nbin); % Change according to need

    for i =1:8; HEV2(i,1:nbin) = hist((EV2(i,:)),binloc2);   end;
    for i =1:8; HEV1(i,1:nbin) = hist((EV1(i,:)),binloc1);   end;

    YY1 = repmat(sum(HEV1*diff(binloc1(1:2)),2),1,nbin); YY2 = repmat(sum(HEV2*diff(binloc2(1:2)),2),1,nbin); % Area under histogram.
    has2 = waterfall(binloc2,1:8,HEV2./YY2);hold on; has1 = waterfall(binloc1,1:8,HEV1./YY1); % Normalize the histogram by area under the curve to get EPDF.

    view(-25,60);
    set(gca,'position',[0.1 0.25 0.7 0.7])
    set(has1,'Facecolor',[1 0 0],'FaceAlpha',0.7,'linewidth',1.5,'edgecolor',[0.5 0.5 0.5]);
    set(has2,'Facecolor',[0 0 1],'FaceAlpha',0.7,'linewidth',1.5,'edgecolor',[0.5 0.5 0.5]);

    quE1 = quantile(EV1(:),[0.025,0.5,0.975]); quE1(2) = mean(EV1(:)); % Using mean instead of median.
    quE2 = quantile(EV2(:),[0.025,0.5,0.975]); quE2(2) = mean(EV2(:)); 

    hold on;
    plot([quE2(1) quE2(1)],[0 8],'b--','linewidth',1.0);
    plot([quE2(2) quE2(2)],[0 8],'b-','linewidth',1.5);
    plot([quE2(3) quE2(3)],[0 8],'b--','linewidth',1.0);

    plot([quE1(1) quE1(1)],[0 8],'r--','linewidth',1.0);
    plot([quE1(2) quE1(2)],[0 8],'r-','linewidth',1.5);
    plot([quE1(3) quE1(3)],[0 8],'r--','linewidth',1.0);
    axis([-0.4 1 0 8 0 15])

    ah = gca;
    set(ah,'YTick',[1:8]);
    set(ah,'YTickLabel',['P1';'P2'; 'P3'; 'P4'; 'P3'; 'P4'; 'P2'; 'P1']);
    xlabel('eigenvalues $\lambda$','rotation',15,'interpreter','tex','fontsize',14);
    ylabel('friction conditions','rotation', -50','fontsize',14)
    zlabel(' EPDF','rotation',90,'fontsize',14);
    hold off;

%%%%%%%%%%%%%%%%%%%%%%%%%%%%%%%%%%%%%%%%%%%%%%%%%%%%%%%%%%%%%%%%%%%%%%%%%%%
%%%%%%%%%% ANGLES WITH GEM TANGENT %%%%%%%%%%%%%%%%%%%%%%%%%%%%%%%%%%%%%%%%
figure(2); 
    nbin=100;
    binlocA2=linspace(10,160,nbin);
    binlocA1=linspace(-9,9,nbin);

    for i =1:8; Han2(i,1:nbin) = hist((ta2(i,:)),binlocA2);   end; % Strongly Stable direction
    for i =1:8; Han1(i,1:nbin) = hist((ta1(i,:)),binlocA1);   end; % Weakly Stable direction

    YY1 = repmat(sum(Han1*diff(binlocA1(1:2)),2),1,nbin); YY2 = repmat(sum(Han2*diff(binlocA2(1:2)),2),1,nbin);
    haa2 = waterfall(binlocA2,1:8,Han2./YY2);hold on; haa1 = waterfall(binlocA1,1:8,Han1./YY1);

    view(-25,60);
    set(gca,'position',[0.1 0.25 0.7 0.7])
    set(haa1,'Facecolor',[1 0 0],'FaceAlpha',0.7,'linewidth',1.5,'edgecolor',[0.5 0.5 0.5]);
    set(haa2,'Facecolor',[0 0 1],'FaceAlpha',0.7,'linewidth',1.5,'edgecolor',[0.5 0.5 0.5]);

    quA2 = quantile(ta2(:),[0.025 0.5 0.975]); quA2(2)=mean(ta2(:));
    quA1 = quantile(ta1(:),[0.025 0.5 0.975]); quA1(2)=mean(ta1(:)); % Using mean instead of median
    
    plot([quA2(1) quA2(1)],[0 8],'b--','linewidth',1.0);plot([quA2(3) quA2(3)],[0 8],'b--','linewidth',1.0);
    plot([quA2(2) quA2(2)],[0 8],'b-','linewidth',1.5);
    
    plot([quA1(1) quA1(1)],[0 8],'r--','linewidth',1.0);plot([quA1(3) quA1(3)],[0 8],'r--','linewidth',1.0);
    plot([quA1(2) quA1(2)],[0 8],'r-','linewidth',1.5);
    
    hold off;
    axis([-5 160 0 8 0 0.45])
    ah=gca;
    set(ah,'xaxislocation','bottom','yaxislocation','left');
    set(ah,'YTick',[1:8]);
    set(ah,'YTickLabel',['P1';'P2'; 'P3'; 'P4'; 'P3'; 'P4'; 'P2'; 'P1']);
    xlabel('Angle with GEM tangent (degrees)', 'fontsize',14,'rotation',12);
    ylabel('friction conditions','rotation', -50','fontsize',14)
    zlabel(' EPDF','rotation',90,'fontsize',14); 

%%%%%%%%%%%%%%%%%%%%%%%%%%%%%%%%%%%%%%%%%%%%%%%%%%%%%%%%%%%%%%%%%%%%%%%%%%%
%%%%%%%%%%%% AUTOCORRELATION %%%%%%%%%%%%%%%%%%%%%%%%%%%%%%%%%%%%%%%%%%%%%%
figure(3)
    nbin=100;
    binlocF1 = linspace(0.4,1.0,nbin);
    binlocF2 = linspace(-0.4,0.45,nbin);  
    for i = 1:8; AC1(i,1:nbin) = hist(acp1(i,:),binlocF1); end
    for i = 1:8; AC2(i,1:nbin) = hist(acp2(i,:),binlocF2); end

    YY1 = repmat(sum(AC1*diff(binlocF1(1:2)),2),1,nbin); YY2 = repmat(sum(AC2*diff(binlocF2(1:2)),2),1,nbin);
    axis([-0.4 1 0 8 0 20]);
    hac1 = waterfall(binlocF1,1:8,AC1./YY1);hold on; 
    hac2 = waterfall(binlocF2,1:8,AC2./YY2);
    
    set(hac1,'Facecolor',[1 0 0],'FaceAlpha',0.7,'linewidth',1.5,'edgecolor',[0.5 0.5 0.5]);
    set(hac2,'Facecolor',[0 0 1],'FaceAlpha',0.7,'linewidth',1.5,'edgecolor',[0.5 0.5 0.5]);
    view(-25,60); set(gca,'position',[0.1 0.25 0.7 0.7])
    % get correct Confidence Interval. use acp1 (not acf1).  
    quF2 = quantile(acp2(:),[0.025 0.5 0.975]);quF2(2) = mean(acp2(:));
    quF1 = quantile(acp1(:),[0.025 0.5 0.975]);quF1(2) = mean(acp1(:));

    plot([quF2(1) quF2(1)],[0 8],'b--','linewidth',1.0);plot([quF2(3) quF2(3)],[0 8],'b--','linewidth',1.0);
    plot([quF2(2) quF2(2)],[0 8],'b-','linewidth',1.5);
    
    plot([quF1(1) quF1(1)],[0 8],'r--','linewidth',1.0);plot([quF1(3) quF1(3)],[0 8],'r--','linewidth',1.0);
    plot([quF1(2) quF1(2)],[0 8],'r-','linewidth',1.5);

    ah=gca;
    set(ah,'xaxislocation','bottom','yaxislocation','left');
    set(ah,'YTick',[1:8]);
    set(ah,'YTickLabel',['P1';'P2'; 'P3'; 'P4'; 'P3'; 'P4'; 'P2'; 'P1']);
    xlabel('Lag-1 normalized autocorrelation','rotation',15,'fontsize',14);
    ylabel('friction conditions','rotation', -50','fontsize',14)
    zlabel(' EPDF','rotation',90,'fontsize',14);

    hold off;
   
%%%%%%%%%%%%%%%%%%%%%%%%%%%%%%%%%%%%%%%%%%%%%%%%%%%%%%%%%%%%%%%%%%%%%%%%%%%    
%%%%%%%%%%%%%% DFA Exponent \alpha %%%%%%%%%%%%%%%%%%%%%%%%%%%%%%%%%%%%%%%%
figure(4); 
    nbin=100;
    binloc1=linspace(0.8,1.18,nbin);
    binloc2=linspace(0.4,0.8,nbin);

    for i =1:8; DFV2(i,1:nbin) = hist((DFA2(i,:)),binloc2);   end;
    for i =1:8; DFV1(i,1:nbin) = hist((DFA1(i,:)),binloc1);   end;

    YY1 = repmat(sum(DFV1*diff(binloc1(1:2)),2),1,nbin); YY2 = repmat(sum(DFV2*diff(binloc2(1:2)),2),1,nbin);
    has2 = waterfall(binloc2,1:8,DFV2./YY2);hold on; has1 = waterfall(binloc1,1:8,DFV1./YY1);
    view(-25,60);

    set(gca,'position',[0.1 0.25 0.7 0.7])
    set(has1,'Facecolor',[1 0 0],'FaceAlpha',0.7,'linewidth',1.5,'edgecolor',[0.5 0.5 0.5]);
    set(has2,'Facecolor',[0 0 1],'FaceAlpha',0.7,'linewidth',1.5,'edgecolor',[0.5 0.5 0.5]);

    quD2 = quantile(DFA2(:),[0.025 0.5 0.975]); quD2(2) = mean(DFA2(:));
    quD1 = quantile(DFA1(:),[0.025 0.5 0.975]); quD1(2) = mean(DFA1(:));

    hold on;

    plot([quD2(1) quD2(1)],[0 8],'b--','linewidth',1.0);plot([quD2(3) quD2(3)],[0 8],'b--','linewidth',1.0);
    plot([quD2(2) quD2(2)],[0 8],'b-','linewidth',1.5);
    
    plot([quD1(1) quD1(1)],[0 8],'r--','linewidth',1.0);plot([quD1(3) quD1(3)],[0 8],'r--','linewidth',1.0);
    plot([quD1(2) quD1(2)],[0 8],'r-','linewidth',1.5);
    
    ah = gca;
    set(ah,'YTick',[1:8]);
    set(ah,'YTickLabel',['P1';'P2'; 'P3'; 'P4'; 'P3'; 'P4'; 'P2'; 'P1']);

    % On windows  machine use single $. 
    xlabel('DFA exponent $$\alpha$$','rotation',15,'interpreter','latex','fontsize',14); %     
    ylabel('friction conditions','rotation', -50','fontsize',14)
    zlabel(' EPDF','rotation',90,'fontsize',14);

    axis([0.4 1.18  0 8 0 240])

%%%%%%%%%% Normalized error vs S_{TOT} %%%%%%%%%%%%%%%%%%%%%%%%%%
    figure(5); hold on;
    plot(S_TOT,Norm_E,'.','markersize',0.1,'markeredgecolor',[0.75 0.75 0.75]);%
    %set(fig,'Color',[0.755 0.55 0.55]); 
    hold on;    
    xp = linspace(5,55,1000);
    yp = mean(sl)*xp+mean(inter); 
    figure(5); plot(xp,yp,'k--','linewidth',1.5)
    set(gca,'box','on');
    axis equal
    axis([10,50,10,50])

    for i =1:4 % participants
        for j = 1:2;  % two  friction conditions
            SU = [1 8;2 7;3 5;4 6;]; ss= ['yrbg'];
            k= SU(i,j);% k is the friction condition belonging to the ith participant. 
            lhs = mean(Norm_E(k,:));    
            rhs = mean(S_TOT(k,:));

            qL =quantile(Norm_E(k,:),[0.025,0.5,0.975]);
            qR =quantile(S_TOT(k,:),[0.025,0.5,0.975]);
           
            ploterr(rhs,lhs,{qR(1),qR(3)},{qL(1),qL(3)})
            plot(rhs,lhs,'ko','markersize',10,'linewidth',1.0,'markerfacecolor',ss(i));
        end
    end
    
    hold off;
    xlabel('$S_{TOT}=\frac{\beta s}{\sqrt{1-\lambda_s^2}}$','interpreter','none','fontsize',16); % Use only single $ on windows machine. 
    ylabel('$\frac{\sigma_{e}}{\sigma_{ns}}$','interpreter','none','fontsize',16);
%%%%%%%%%%%%%%%%%%%%%%%%%%%%%%%%%%%%%%%%%%%%%%%%%%%%%%%%%%%%%%%%%%%%%%%%%%%
disp('Weakly stable eigenvalue')
s=strcat(sprintf('%.2f',quE1(2)),' [',sprintf('%.2f',quE1(1)),' , ',sprintf('%.2f',quE1(3)),']'); disp(s);

disp('Strongly stable eigen Value');
s=strcat(sprintf('%.2f',quE2(2)),' [',sprintf('%.2f',quE2(1)),' , ',sprintf('%.2f',quE2(3)),']'); disp(s);

disp('Weakly stable direction''s angle (with tangent) in degrees')
s=strcat(sprintf('%3.2f',quA1(2)),' [',sprintf('%3.2f',quA1(1)),' , ',sprintf('%3.2f',quA1(3)),']'); disp(s)

disp('Strongly stable direction''s angle (with tangent) in degrees')
s=strcat(sprintf('%3.2f',quA2(2)),' [',sprintf('%3.2f',quA2(1)),' , ',sprintf('%.2f',quA2(3)),']'); disp(s);

disp('Weakly stable direction Lag-1 autocorrelation')
s=strcat(sprintf('%.2f',quF1(2)),' [',sprintf('%.2f',quF1(1)),' , ',sprintf('%.2f',quF1(3)),']'); disp(s);

disp('Strongly stable direction Lag-1 autocorrelation')
s=strcat(sprintf('%.2f',quF2(2)),' [',sprintf('%.2f',quF2(1)),' , ',sprintf('%.2f',quF2(3)),']'); disp(s);

disp('Weakly stable direction - DFA exponent')
s=strcat(sprintf('%.2f',quD1(2)),' [',sprintf('%.2f',quD1(1)),' , ',sprintf('%.2f',quD1(3)),']'); disp(s);

disp('Strongly stable direction - DFA exponent  ')
s=strcat(sprintf('%.2f',quD2(2)),' [',sprintf('%.2f',quD2(1)),' , ',sprintf('%.2f',quD2(3)),']'); disp(s);

disp('Scaling result - slope'); quS = quantile(sl,[0.025,0.5,0.975]);quS(2)=mean(sl);
s=strcat(sprintf('%0.2f',quS(2)),' [',sprintf('%.2f',quS(1)),' , ',sprintf('%.2f',quS(3)),']'); disp(s);

disp('Intercept'); quI = quantile(inter,[0.025,0.5,0.975]);quI(2)=mean(inter);
s=strcat(sprintf('%0.2f',quI(2)),' [',sprintf('%.2f',quI(1)),' , ',sprintf('%.2f',quI(3)),']'); disp(s);

disp('R-Squared'); 
s=sprintf('%0.3f',rsq); disp(s);


%%%%%%%%% Results - Mean and 95 % Confidence Intervals %%%%%%%%%%%%%%%
% Weakly stable eigenvalue
% 0.76 [0.62 ,0.90]
% Strongly stable eigen Value
% -0.03 [-0.25 ,0.14]
% Weakly stable direction's angle (with tangent) in degrees
% 0.90 [-2.33 ,4.01]
% Strongly stable direction's angle (with tangent) in degrees
% 79.69 [20.63 ,144.60]
% Weakly stable direction Lag-1 autocorrelation
% 0.76 [0.64 ,0.88]
% Strongly stable direction Lag-1 autocorrelation
% -0.03 [-0.24 ,0.14]
% Weakly stable direction - DFA exponent
% 0.99 [0.89 ,1.16]
% Strongly stable direction - DFA exponent  
% 0.52 [0.44 ,0.59]
% Scaling result - slope
% 0.99 [0.93 ,1.03]
% Intercept
% 0.21 [-0.98 ,1.52]
% R-Squared
% 0.996
