# Supplementary material for: Error Correction and the Structure of Inter-Trial Fluctuations in a Redundant Movement Task
Source: PLoS Comput Biol. 2016 Sep 19;12(9):e1005118. doi: 10.1371/journal.pcbi.1005118 (PMC5028073; doi:10.1371/journal.pcbi.1005118)
Supplement: S1 Data and Code — (ZIP) [file pcbi.1005118.s001.zip › Shuffleboard_Data_and_Code/Read_Me.txt]

1) Download the C-code 'dfa.c' from http://www.physionet.org/physiotools/dfa/ and compile it on your machine.
2) Place the compiled c-code in a directory where Matlab can find it. Preferrably in the same directory as the m-script. 
3) Download the ploterr.m script from http://www.mathworks.com/matlabcentral/fileexchange/22216-ploterr 
4) Place the script 'ploterr.m' also in a folder where Matlab can find it.
