# Supplementary material for: Error Correction and the Structure of Inter-Trial Fluctuations in a Redundant Movement Task
Source: PLoS Comput Biol. 2016 Sep 19;12(9):e1005118. doi: 10.1371/journal.pcbi.1005118 (PMC5028073; doi:10.1371/journal.pcbi.1005118)
Supplement: S1 Data and Code — (ZIP) [file pcbi.1005118.s001.zip › Shuffleboard_Data_and_Code/Data/S4LF.txt]

   9.2782000e+01   2.4397100e+01   9.0762100e+00
   8.9187200e+01   2.6735300e+01  -2.6113300e+00
   8.9531100e+01   2.7365700e+01  -6.6802600e-01
   8.7806100e+01   2.8632300e+01  -5.9592800e+00
   9.4454000e+01   2.7139200e+01   1.8542700e+01
   7.8938600e+01   2.5496000e+01  -4.0817900e+01
   8.0767800e+01   2.6873000e+01  -3.3175600e+01
   8.3901600e+01   2.7022800e+01  -2.1952700e+01
   8.9036400e+01   2.4639000e+01  -5.2869500e+00
   8.5156700e+01   2.4789800e+01  -1.9644100e+01
   7.4603800e+01   2.8466700e+01  -5.2128300e+01
   8.2432400e+01   2.5715400e+01  -2.8509700e+01
   7.9476200e+01   2.5299100e+01  -3.9188200e+01
   8.9940600e+01   2.5372600e+01  -1.0798100e+00
   9.4477600e+01   2.4005900e+01   1.5501900e+01
   7.9996500e+01   2.4004200e+01  -3.8703400e+01
   8.6076800e+01   2.4613600e+01  -1.6429800e+01
   8.8234500e+01   2.3120400e+01  -9.8615400e+00
   8.2587500e+01   2.5621000e+01  -2.8049100e+01
   8.6425900e+01   2.3343800e+01  -1.6407900e+01
   9.0629000e+01   2.4459600e+01   6.6814700e-01
   8.7640500e+01   2.5594800e+01  -9.6224900e+00
   9.2429500e+01   2.5597400e+01   8.8739400e+00
   7.6111200e+01   2.7356700e+01  -4.8361600e+01
   8.8969800e+01   2.5668900e+01  -4.5090900e+00
   8.6017600e+01   2.5512000e+01  -1.5759300e+01
   7.8073000e+01   2.7685700e+01  -4.1545300e+01
   8.9325200e+01   2.5553400e+01  -3.2649000e+00
   8.6723000e+01   2.4724100e+01  -1.3922600e+01
   8.7149200e+01   2.4662200e+01  -1.2394300e+01
   9.1969600e+01   2.6689500e+01   8.1558100e+00
   8.4045000e+01   2.6398200e+01  -2.2059800e+01
   9.1296300e+01   2.7542400e+01   6.3520900e+00
   7.9254900e+01   2.9173800e+01  -3.6074000e+01
   8.8378100e+01   2.6383600e+01  -6.0509600e+00
   9.0312900e+01   2.7178900e+01   2.1668300e+00
   7.5806800e+01   2.9102900e+01  -4.7607800e+01
   9.1744100e+01   2.5800900e+01   6.3780600e+00
   8.1446200e+01   2.3943200e+01  -3.3752600e+01
   1.0196700e+02   2.4886200e+01   4.7950500e+01
   8.7547400e+01   2.6842100e+01  -8.7229000e+00
   8.5717700e+01   2.6979000e+01  -1.5388700e+01
   8.0259700e+01   2.8684600e+01  -3.3116500e+01
   9.2224800e+01   2.7596800e+01   1.0072000e+01
   8.4213500e+01   2.5947800e+01  -2.1904500e+01
   8.9849500e+01   2.5910900e+01  -9.0294100e-01
   9.1127400e+01   2.7125300e+01   5.2826100e+00
   8.3926600e+01   2.5488200e+01  -2.3399900e+01
   8.5940600e+01   2.5947800e+01  -1.5597000e+01
   7.4670800e+01   3.1870600e+01  -4.8508800e+01
   8.7497100e+01   2.7479400e+01  -8.2738100e+00
   9.4770300e+01   2.5918500e+01   1.8606100e+01
   8.3411900e+01   2.6137800e+01  -2.4598000e+01
   9.0025400e+01   2.7075200e+01   9.5111900e-01
   9.9975800e+01   2.4334400e+01   3.8762700e+01
   9.8431800e+01   2.4237600e+01   3.2098700e+01
   9.3706700e+01   2.6305300e+01   1.4691600e+01
   8.9196500e+01   2.5422700e+01  -3.8961500e+00
   8.5377800e+01   2.3903500e+01  -1.9710100e+01
   8.2999000e+01   2.6204100e+01  -2.6002800e+01
   8.9898200e+01   2.4267900e+01  -2.3533300e+00
   9.1475500e+01   2.3934900e+01   3.4573400e+00
   8.5256500e+01   2.4988900e+01  -1.9069000e+01
   8.7700900e+01   2.4215000e+01  -1.0772100e+01
   8.5008000e+01   2.6726000e+01  -1.8239900e+01
   8.6936000e+01   2.6906100e+01  -1.0972400e+01
   8.8577900e+01   2.5728300e+01  -5.9463200e+00
   8.3895800e+01   2.5091400e+01  -2.3906400e+01
   8.4819300e+01   2.5347200e+01  -2.0306800e+01
   8.8255600e+01   2.5489800e+01  -7.4096400e+00
   9.0268800e+01   2.4984300e+01  -2.0786100e-01
   8.8750900e+01   2.5223800e+01  -5.7884500e+00
   8.8492900e+01   2.6253000e+01  -5.7474100e+00
   8.7928900e+01   2.6255400e+01  -7.8740700e+00
   9.5433300e+01   2.4775100e+01   2.0167200e+01
   8.5040500e+01   2.6221300e+01  -1.8634700e+01
   8.6883000e+01   2.6452600e+01  -1.1599000e+01
   8.7900600e+01   2.6778200e+01  -7.4657300e+00
   9.5223000e+01   2.5798400e+01   2.0331300e+01
   8.5219900e+01   2.8072100e+01  -1.6119300e+01
   8.7220900e+01   2.5261500e+01  -1.1527400e+01
   8.8617600e+01   2.5128100e+01  -6.3911900e+00
   9.1416200e+01   2.4736800e+01   4.0163500e+00
   9.1572200e+01   2.5496800e+01   5.3951200e+00
   8.8922400e+01   2.3223700e+01  -7.1364000e+00
   7.9486400e+01   2.7550800e+01  -3.6915400e+01
   8.3990800e+01   2.7771600e+01  -2.0882700e+01
   8.9488100e+01   2.3986300e+01  -4.2098100e+00
   8.4526700e+01   2.4170700e+01  -2.2546800e+01
   8.6657700e+01   2.4564200e+01  -1.4325200e+01
   8.0905400e+01   2.5199300e+01  -3.4369200e+01
   9.0040800e+01   2.3591800e+01  -2.4934100e+00
   8.6319600e+01   2.4900000e+01  -1.5244700e+01
   9.3926700e+01   2.5645200e+01   1.4917600e+01
   8.7436100e+01   2.5254000e+01  -1.0730700e+01
   8.9189700e+01   2.4458400e+01  -4.8803300e+00
   8.6569800e+01   2.5104700e+01  -1.4113000e+01
   9.1203000e+01   2.2979700e+01   1.4313800e+00
   8.1386600e+01   2.4865800e+01  -3.3028000e+01
   9.2295100e+01   2.5131600e+01   7.8635800e+00
   8.3694900e+01   2.3258600e+01  -2.6460600e+01
   9.0008900e+01   2.4226600e+01  -1.9678100e+00
   9.1093900e+01   2.2736000e+01   7.5876300e-01
   9.0417300e+01   2.2165000e+01  -2.4417700e+00
   1.0077900e+02   2.4104600e+01   4.1998000e+01
   8.5433000e+01   2.0731700e+01  -2.2687700e+01
   8.1796600e+01   2.4963100e+01  -3.1497900e+01
   8.3945000e+01   2.4514500e+01  -2.4310300e+01
   8.3005400e+01   2.4467900e+01  -2.7738100e+01
   8.3205900e+01   2.5405300e+01  -2.6072900e+01
   8.4740500e+01   2.3921600e+01  -2.2027300e+01
   9.1537200e+01   2.0641200e+01   3.8009200e-01
   9.4387800e+01   2.2131600e+01   1.3259500e+01
   8.1495700e+01   2.2977000e+01  -3.4537900e+01
   8.8219700e+01   2.3778000e+01  -9.2584400e+00
   7.9794900e+01   2.3313500e+01  -4.0087200e+01
   9.2810600e+01   2.4702900e+01   9.4966600e+00
   8.3984000e+01   2.2393100e+01  -2.6291400e+01
   8.1527900e+01   2.3134700e+01  -3.4266000e+01
   9.2870800e+01   2.4027500e+01   9.0657500e+00
   1.0262600e+02   2.6423300e+01   5.2380000e+01
   9.4381700e+01   2.8617300e+01   1.9722200e+01
   9.0336400e+01   2.6148700e+01   1.2129900e+00
   8.6300900e+01   2.3747700e+01  -1.6476700e+01
   9.1142500e+01   2.2517400e+01   7.1651300e-01
   9.2590100e+01   2.2769600e+01   6.6916300e+00
   8.7846100e+01   2.4620000e+01  -9.8450600e+00
   9.3753300e+01   2.5950100e+01   1.4505700e+01
   9.4700100e+01   2.3159800e+01   1.5552900e+01
   7.4290900e+01   2.2823900e+01  -5.8769400e+01
   8.7361600e+01   2.3169400e+01  -1.3092500e+01
   9.3533500e+01   2.4291600e+01   1.1980400e+01
   8.7464200e+01   2.3042200e+01  -1.2836200e+01
   8.7494500e+01   2.4079200e+01  -1.1709200e+01
   9.0876200e+01   2.2423400e+01  -3.9961200e-01
   8.3498600e+01   2.3823000e+01  -2.6600200e+01
   7.9072100e+01   2.1516300e+01  -4.4347000e+01
   7.8993100e+01   2.0879500e+01  -4.5249800e+01
   8.6607000e+01   2.1498800e+01  -1.7583000e+01
   7.4872400e+01   2.0930600e+01  -5.8801800e+01
   9.0533700e+01   2.1772500e+01  -2.3825900e+00
   9.8494100e+01   2.6096700e+01   3.4220200e+01
   9.1200000e+01   2.5693900e+01   4.1358400e+00
   8.3365400e+01   2.6238500e+01  -2.4662100e+01
   8.1159800e+01   2.3118200e+01  -3.5565600e+01
   8.2280300e+01   2.4597800e+01  -3.0158500e+01
   9.2618500e+01   2.4474400e+01   8.5116000e+00
   8.3107600e+01   2.4658500e+01  -2.7165300e+01
   8.8459000e+01   2.2259700e+01  -9.8637100e+00
   9.7794800e+01   2.2730200e+01   2.7912600e+01
   8.8532800e+01   2.1670000e+01  -1.0171800e+01
   1.0106000e+02   2.4077000e+01   4.3191500e+01
   9.9398500e+01   2.5117700e+01   3.7085300e+01
   7.6945400e+01   2.3494900e+01  -4.9484200e+01
   8.5590800e+01   2.0875400e+01  -2.1956800e+01
   8.0525800e+01   2.0764100e+01  -4.0127400e+01
   9.6203100e+01   2.2240400e+01   2.0798800e+01
   8.7017500e+01   1.9472300e+01  -1.8076500e+01
   9.2608000e+01   2.1488600e+01   5.4821100e+00
   7.1898300e+01   2.1553000e+01  -6.7561700e+01
   7.7416800e+01   1.7662300e+01  -5.3760400e+01
   8.2105500e+01   2.3511500e+01  -3.1859900e+01
   7.6114700e+01   2.5421700e+01  -5.0285100e+01
   8.9424700e+01   2.3842400e+01  -4.6038400e+00
   8.4349200e+01   2.4420600e+01  -2.2942600e+01
   7.9163100e+01   2.5055600e+01  -4.0496500e+01
   9.5110900e+01   2.3769300e+01   1.7844000e+01
   8.9704100e+01   2.3488400e+01  -3.8758900e+00
   8.4297100e+01   2.3589500e+01  -2.3958000e+01
   9.0007200e+01   2.2544900e+01  -3.6701400e+00
   8.9868500e+01   2.4166900e+01  -2.5636700e+00
   8.8965600e+01   2.3602100e+01  -6.5921000e+00
   9.2145600e+01   2.4290500e+01   6.4511300e+00
   8.8591700e+01   2.3218000e+01  -8.4002300e+00
   9.0957200e+01   2.3955400e+01   1.4481700e+00
   9.5055000e+01   2.2508300e+01   1.6351200e+01
   8.9234700e+01   2.1388000e+01  -7.7815800e+00
   8.6430000e+01   2.1937000e+01  -1.7798400e+01
   8.5950500e+01   2.2233900e+01  -1.9275100e+01
   8.7504200e+01   2.2460600e+01  -1.3265800e+01
   8.6759900e+01   2.0391500e+01  -1.8121600e+01
   8.7139200e+01   2.3420200e+01  -1.3673800e+01
   8.4844000e+01   2.2318700e+01  -2.3249600e+01
   9.5867700e+01   2.3473600e+01   2.0650000e+01
   8.8883700e+01   2.3603900e+01  -6.9023300e+00
   8.9969800e+01   2.3637900e+01  -2.7209500e+00
   9.0871300e+01   2.3442300e+01   6.0131900e-01
   8.4814000e+01   2.4253800e+01  -2.1433100e+01
   9.8133600e+01   2.5072400e+01   3.1678700e+01
   9.0182000e+01   2.3335000e+01  -2.1906100e+00
   8.5816500e+01   2.5383700e+01  -1.6623400e+01
   9.1109500e+01   2.3173800e+01   1.2580200e+00
   8.5524600e+01   2.2571900e+01  -2.0507500e+01
   9.0214900e+01   2.3519600e+01  -1.8737300e+00
   9.1151700e+01   2.3133800e+01   1.3873700e+00
   8.3790200e+01   2.4832500e+01  -2.4544000e+01
   8.1580900e+01   2.4599200e+01  -3.2617100e+01
   9.3712000e+01   2.3633200e+01   1.2041500e+01
   8.8320000e+01   2.4851600e+01  -7.8038200e+00
   8.8591800e+01   2.4900300e+01  -6.7181000e+00
   8.7939700e+01   2.2554100e+01  -1.1533500e+01
   7.9591400e+01   2.5178800e+01  -3.8935400e+01
   8.4818800e+01   2.5169600e+01  -2.0485100e+01
   1.0339200e+02   2.3791700e+01   5.3134700e+01
   8.8235200e+01   2.1105100e+01  -1.1865300e+01
   8.6063700e+01   2.2506100e+01  -1.8585200e+01
   8.6166400e+01   2.2311500e+01  -1.8399700e+01
   8.6916400e+01   2.1756600e+01  -1.6187300e+01
   8.1030900e+01   2.2373000e+01  -3.6763500e+01
   8.3031800e+01   2.1879800e+01  -3.0209800e+01
   9.0209400e+01   2.0222300e+01  -5.1991400e+00
   8.3749400e+01   1.9778100e+01  -2.9744200e+01
   9.4179800e+01   2.0518900e+01   1.0812200e+01
   9.0905100e+01   2.0702000e+01  -2.0116400e+00
   9.3629100e+01   2.1365500e+01   9.4180900e+00
   8.2615000e+01   1.9807700e+01  -3.3763300e+01
   8.4118700e+01   2.0805400e+01  -2.7387300e+01
   8.9647900e+01   2.0287200e+01  -7.2935700e+00
   8.7181900e+01   2.1487300e+01  -1.5452100e+01
   8.7687700e+01   2.1820100e+01  -1.3216700e+01
   8.5251800e+01   2.1454600e+01  -2.2620000e+01
   8.9592300e+01   2.1218200e+01  -6.5779900e+00
   8.9810800e+01   2.1804500e+01  -5.1510300e+00
   8.3716000e+01   2.0633000e+01  -2.9030400e+01
   9.1171100e+01   1.9917000e+01  -1.7645900e+00
   9.2466500e+01   2.0447900e+01   3.8762800e+00
   8.9817800e+01   2.1264400e+01  -5.6614300e+00
   8.3491900e+01   1.9755000e+01  -3.0690800e+01
   8.6298100e+01   1.9508800e+01  -2.0717500e+01
   8.9614500e+01   2.0256900e+01  -7.4563500e+00
   9.0159300e+01   2.0194100e+01  -5.4127500e+00
   8.3822200e+01   1.9262300e+01  -2.9999600e+01
   7.9617100e+01   1.9170900e+01  -4.4847400e+01
   9.0182300e+01   1.8282000e+01  -7.2367400e+00
   8.7302900e+01   1.9636000e+01  -1.6860700e+01
   8.6830400e+01   1.9098300e+01  -1.9164600e+01
   8.9264200e+01   2.0154600e+01  -8.9022900e+00
   8.6156400e+01   2.0529400e+01  -2.0219600e+01
   8.8132500e+01   2.0556000e+01  -1.2809100e+01
   8.7359100e+01   1.9839700e+01  -1.6431600e+01
   9.1402000e+01   1.9160900e+01  -1.6084400e+00
   8.9342900e+01   2.0890100e+01  -7.8846200e+00
   8.5812300e+01   2.0984400e+01  -2.1033300e+01
   7.9912400e+01   2.1835000e+01  -4.1167200e+01
   8.9504400e+01   1.9859000e+01  -8.2732900e+00
   8.4438300e+01   2.0281900e+01  -2.6760200e+01
   9.3178300e+01   2.2381200e+01   8.6423700e+00
   8.4417500e+01   2.3809400e+01  -2.3303300e+01
   8.3414000e+01   2.1055800e+01  -2.9672300e+01
   7.0439900e+01   1.9267100e+01  -7.4291000e+01
   9.4081000e+01   2.0885000e+01   1.0777600e+01
   9.7942900e+01   2.1744400e+01   2.7540900e+01
   9.3785800e+01   2.2023300e+01   1.0727900e+01
   8.0746700e+01   2.2319600e+01  -3.7799100e+01
   8.8629000e+01   2.3666300e+01  -7.8107700e+00
   8.5098100e+01   2.4081800e+01  -2.0557500e+01
   1.0162600e+02   2.4643900e+01   4.6216600e+01
   7.9535200e+01   2.0972000e+01  -4.3313700e+01
   9.4814600e+01   2.3849000e+01   1.6717000e+01
   8.7116200e+01   2.1617700e+01  -1.5562500e+01
   9.7144100e+01   2.6199700e+01   2.8652400e+01
   8.5078500e+01   2.4487900e+01  -2.0220200e+01
   8.2645700e+01   2.2299100e+01  -3.1163400e+01
   8.9016800e+01   2.3065500e+01  -6.9367100e+00
   9.0453400e+01   2.2230100e+01  -2.2507100e+00
   9.2589600e+01   2.5293900e+01   9.2071700e+00
   8.9890400e+01   2.4263600e+01  -2.3817400e+00
   8.9095600e+01   2.6609300e+01  -3.0934100e+00
   9.2949900e+01   2.6803300e+01   1.2148900e+01
   8.4972700e+01   2.6184900e+01  -1.8909700e+01
   8.9148000e+01   2.4529800e+01  -4.9670200e+00
   8.9261100e+01   2.5068700e+01  -3.9960400e+00
   8.3869100e+01   2.7943700e+01  -2.1158500e+01
   8.5163300e+01   2.4956800e+01  -1.9441500e+01
   8.7711300e+01   2.5624500e+01  -9.3239400e+00
   9.1812800e+01   2.6050400e+01   6.8985400e+00
   8.6695700e+01   2.8532600e+01  -1.0216700e+01
   9.0245600e+01   2.5820100e+01   5.4661000e-01
   8.6595700e+01   2.8918800e+01  -1.0202100e+01
   8.4867100e+01   2.7637800e+01  -1.7847900e+01
   8.9267500e+01   2.8155500e+01  -8.8387400e-01
   8.3743400e+01   2.6058500e+01  -2.3493300e+01
   8.6470200e+01   2.9892700e+01  -9.6936500e+00
   8.8437900e+01   2.5786300e+01  -6.4173000e+00
   9.5584600e+01   2.7525400e+01   2.3537600e+01
   7.9839900e+01   2.5233500e+01  -3.8016100e+01
   8.7644500e+01   2.7664000e+01  -7.5490900e+00
   9.4762200e+01   2.3051600e+01   1.5704300e+01
   8.6609600e+01   2.7883600e+01  -1.1184600e+01
   8.3363200e+01   2.9417600e+01  -2.1497400e+01
   8.6052500e+01   2.6032400e+01  -1.5100000e+01
   8.6565900e+01   2.7123600e+01  -1.2109000e+01
   8.3842600e+01   2.9951900e+01  -1.9245600e+01
   8.9460800e+01   2.9017000e+01   7.0765300e-01
   8.5198900e+01   3.3901000e+01  -1.0367200e+01
   8.5326600e+01   3.0765900e+01  -1.3035500e+01
   8.8200700e+01   2.9203200e+01  -3.9000300e+00
   8.6762300e+01   3.1783300e+01  -6.7203500e+00
   8.7480500e+01   2.8744700e+01  -7.0951400e+00
   7.6721300e+01   3.4433900e+01  -3.9284000e+01
   8.8607800e+01   2.8867600e+01  -2.6891100e+00
   9.6582400e+01   2.9364400e+01   2.9489900e+01
   8.9056000e+01   2.9138700e+01  -7.1019100e-01
   9.1445000e+01   2.8925400e+01   8.3236500e+00
   8.7962900e+01   2.7518400e+01  -6.4875600e+00
   9.2062600e+01   2.9007400e+01   1.0837600e+01
   8.4134900e+01   3.0841800e+01  -1.7295400e+01
   8.1208200e+01   2.6543100e+01  -3.1980700e+01
   8.8703700e+01   2.7287500e+01  -3.9068100e+00
   8.2920300e+01   2.9070300e+01  -2.3416300e+01
   8.4031800e+01   2.8586300e+01  -1.9928800e+01
   8.5160200e+01   3.0658800e+01  -1.3751100e+01
   9.1347300e+01   3.0117100e+01   9.1369200e+00
   7.9080200e+01   3.1770000e+01  -3.4066300e+01
   8.4733600e+01   3.0675500e+01  -1.5293800e+01
   7.9277200e+01   3.5067800e+01  -3.0106400e+01
   9.0467500e+01   3.1414100e+01   7.0017600e+00
   9.3147200e+01   2.8148600e+01   1.4291300e+01
   7.9620400e+01   2.9286700e+01  -3.4710800e+01
   9.2716600e+01   2.9121600e+01   1.3546800e+01
   8.4323600e+01   2.8973100e+01  -1.8480500e+01
   8.3521800e+01   2.9473400e+01  -2.0883200e+01
   8.1619000e+01   2.8211300e+01  -2.8870000e+01
   9.0206600e+01   2.6874900e+01   1.4465200e+00
   8.8777200e+01   2.8838600e+01  -2.0748600e+00
   8.0228900e+01   2.9621600e+01  -3.2285900e+01
   9.6660800e+01   2.8665400e+01   2.9117200e+01
   8.1203700e+01   2.7673600e+01  -3.0863000e+01
   8.6947600e+01   2.6126500e+01  -1.1683300e+01
   8.8414400e+01   2.7379900e+01  -4.9174000e+00
   8.5346700e+01   2.6440600e+01  -1.7292300e+01
   9.0538200e+01   2.6794200e+01   2.6543800e+00
   8.5332100e+01   2.7368500e+01  -1.6413300e+01
   9.1327400e+01   2.4505400e+01   3.4471100e+00
   8.9473600e+01   2.5583800e+01  -2.6651200e+00
   8.7646500e+01   2.6968500e+01  -8.2253500e+00
   8.8823400e+01   2.6880200e+01  -3.8576100e+00
   8.7154800e+01   2.6311300e+01  -1.0734700e+01
   9.3399300e+01   2.6879300e+01   1.4030200e+01
   8.5111900e+01   2.7010300e+01  -1.7577900e+01
   8.6831100e+01   2.5712900e+01  -1.2543900e+01
   8.4033400e+01   2.6751200e+01  -2.1748900e+01
   8.1375400e+01   2.6181700e+01  -3.1750200e+01
   9.2418000e+01   2.6744200e+01   9.9849200e+00
   8.9246500e+01   2.8170800e+01  -9.5297300e-01
   7.8067400e+01   2.8033200e+01  -4.1226800e+01
   9.3784300e+01   2.3752900e+01   1.2448400e+01
   9.2722100e+01   2.8448400e+01   1.2885500e+01
   8.7046600e+01   2.7491400e+01  -9.9679600e+00
   8.2479300e+01   2.7008100e+01  -2.7046100e+01
   9.0745700e+01   2.7306100e+01   3.9756100e+00
   8.5741500e+01   2.4263500e+01  -1.8022200e+01
   1.0268000e+02   2.6587100e+01   5.2779900e+01
   8.0437800e+01   2.2739700e+01  -3.8463600e+01
   8.1655300e+01   2.4622800e+01  -3.2338400e+01
   8.4469200e+01   2.6774600e+01  -2.0149400e+01
   9.2499700e+01   2.4845600e+01   8.4107200e+00
   8.6274800e+01   2.6600600e+01  -1.3711200e+01
   8.9994300e+01   2.5959800e+01  -2.8437000e-01
   8.9305200e+01   2.7284300e+01  -1.6113000e+00
   8.6601400e+01   2.6837800e+01  -1.2262900e+01
   7.9765800e+01   2.7244200e+01  -3.6252600e+01
   7.7896400e+01   2.5961800e+01  -4.3874500e+01
   8.7285500e+01   2.1547300e+01  -1.5007200e+01
   8.3803800e+01   2.7208500e+01  -2.2118000e+01
   7.9408000e+01   2.4679200e+01  -4.0041900e+01
   9.1588800e+01   2.6867600e+01   6.8325700e+00
   8.1128700e+01   2.7862600e+01  -3.0937700e+01
   8.0144500e+01   2.4779400e+01  -3.7418200e+01
   8.4294300e+01   2.4410600e+01  -2.3153400e+01
   9.0031700e+01   2.5745100e+01  -3.7465800e-01
   8.4866500e+01   2.8076300e+01  -1.7404400e+01
   7.6980400e+01   3.0639900e+01  -4.2229300e+01
   9.1814800e+01   3.0368300e+01   1.1219000e+01
   8.1297000e+01   3.0289800e+01  -2.7921900e+01
   9.0581800e+01   3.1030400e+01   7.0576900e+00
   7.8209500e+01   3.3096000e+01  -3.5683700e+01
   8.1743500e+01   3.0995500e+01  -2.5649500e+01
   8.0092400e+01   3.1018800e+01  -3.1359000e+01
   8.5272200e+01   2.9092900e+01  -1.4914000e+01
   8.9204700e+01   2.8253700e+01  -1.0291600e+00
   7.8346300e+01   3.1578300e+01  -3.6735900e+01
   9.0590600e+01   2.9918600e+01   5.9843900e+00
   9.3000500e+01   2.7023600e+01   1.2577000e+01
   9.1444600e+01   3.0366700e+01   9.7681800e+00
   8.6680400e+01   2.7895000e+01  -1.0914600e+01
   9.0054200e+01   2.5493700e+01  -5.1899200e-01
   8.8099200e+01   2.7846500e+01  -5.6487900e+00
   9.6843100e+01   2.8052200e+01   2.9256300e+01
   9.2660700e+01   2.9259300e+01   1.3463000e+01
   9.4655300e+01   2.8465700e+01   2.0684000e+01
   8.6909300e+01   2.8855200e+01  -9.1054600e+00
   9.4155100e+01   2.8842700e+01   1.9036900e+01
   8.0638400e+01   2.8044000e+01  -3.2458000e+01
   8.4973900e+01   2.8099200e+01  -1.6990400e+01
   9.4097400e+01   2.6398100e+01   1.6359500e+01
   8.6123500e+01   2.9825400e+01  -1.1047300e+01
   8.5786100e+01   2.8221300e+01  -1.3897800e+01
   8.0945300e+01   2.8178600e+01  -3.1253300e+01
   8.3424300e+01   2.6736400e+01  -2.3951800e+01
   8.8344900e+01   2.5435000e+01  -7.1224400e+00
   9.2702600e+01   2.8042600e+01   1.2413500e+01
   9.2012500e+01   2.7876000e+01   9.5072900e+00
   7.7207000e+01   2.5356000e+01  -4.6759000e+01
   8.4761300e+01   2.9085600e+01  -1.6779900e+01
   8.2971400e+01   3.4513400e+01  -1.7791200e+01
   9.0222400e+01   3.1565300e+01   6.1875200e+00
   9.1100900e+01   3.2779400e+01   1.0834800e+01
   7.3707800e+01   2.7809200e+01  -5.5635100e+01
   8.1701800e+01   2.8784000e+01  -2.8007400e+01
   8.2231900e+01   2.8107600e+01  -2.6822800e+01
   8.4618500e+01   2.7047800e+01  -1.9346900e+01
   7.7532600e+01   2.6462600e+01  -4.4573700e+01
   8.4765800e+01   2.7655200e+01  -1.8207800e+01
   9.0085400e+01   3.0153800e+01   4.2614900e+00
   8.8570900e+01   3.1016200e+01  -6.8117800e-01
   7.9748700e+01   3.1339100e+01  -3.2216400e+01
   9.4894400e+01   2.9971200e+01   2.3153200e+01
   8.9016700e+01   2.8883600e+01  -1.1147700e+00
   9.0903900e+01   3.0009100e+01   7.2953700e+00
   9.8050700e+01   3.1401600e+01   3.7634400e+01
   7.9326300e+01   3.3941700e+01  -3.1061500e+01
   8.7251600e+01   3.1058500e+01  -5.6256800e+00
   9.0794700e+01   2.8354800e+01   5.2106600e+00
   7.7127900e+01   3.2179000e+01  -4.0198400e+01
   8.6606100e+01   3.0464600e+01  -8.6386900e+00
   8.4703400e+01   3.0586900e+01  -1.5489200e+01
   8.8147200e+01   3.1886500e+01  -1.4264400e+00
   7.6283900e+01   3.3043900e+01  -4.2135500e+01
   9.2690000e+01   2.9237600e+01   1.3552600e+01
   9.0379100e+01   3.1320500e+01   6.5653800e+00
   8.9364900e+01   2.9492800e+01   8.1561700e-01
   8.6124300e+01   3.1841100e+01  -9.0254900e+00
   9.0628100e+01   3.2709200e+01   8.9204500e+00
   9.0777000e+01   3.1908600e+01   8.6990400e+00
   9.2841300e+01   2.9464300e+01   1.4387800e+01
   8.4701300e+01   3.2286400e+01  -1.3797200e+01
   9.2828600e+01   3.1919600e+01   1.6786400e+01
   8.6300800e+01   3.3750300e+01  -6.4655200e+00
   9.2901400e+01   3.0455300e+01   1.5617100e+01
   9.2541000e+01   3.0358600e+01   1.4088000e+01
   8.7937100e+01   3.3085200e+01  -1.0130600e+00
   7.4242100e+01   3.8724300e+01  -4.3023300e+01
   8.1442800e+01   3.4422800e+01  -2.3274800e+01
   8.9602200e+01   3.0672100e+01   2.9160700e+00
   8.8360300e+01   3.2264200e+01  -2.3291300e-01
   9.2789200e+01   3.4023600e+01   1.8738500e+01
   8.3855400e+01   3.4324000e+01  -1.4818600e+01
   8.8342200e+01   2.9455300e+01  -3.1205900e+00
   9.2270800e+01   3.0480600e+01   1.3137700e+01
   8.2099400e+01   3.0362900e+01  -2.5034300e+01
   9.0474100e+01   3.0031300e+01   5.6449600e+00
   8.3447300e+01   3.5911600e+01  -1.4695400e+01
   8.5621600e+01   3.6805100e+01  -5.9178900e+00
   8.2159300e+01   3.9086200e+01  -1.6095800e+01
   9.3913800e+01   3.6477700e+01   2.5697300e+01
   7.5915700e+01   3.6121200e+01  -4.0237900e+01
   9.3754100e+01   3.4913600e+01   2.3491200e+01
   8.4787500e+01   3.3975300e+01  -1.1793800e+01
   7.5672700e+01   3.9817000e+01  -3.7330300e+01
   8.1800300e+01   3.6227300e+01  -2.0217500e+01
   7.8938300e+01   3.5142200e+01  -3.1185000e+01
   8.9008200e+01   3.0424900e+01   3.9375100e-01
   8.5470100e+01   3.4566700e+01  -8.7170600e+00
   8.1884000e+01   3.2320700e+01  -2.3830400e+01
   8.5483000e+01   3.0452600e+01  -1.2774900e+01
   8.5897000e+01   3.0499100e+01  -1.1206600e+01
   9.3445700e+01   3.3378900e+01   2.0710600e+01
   8.6225400e+01   3.0068500e+01  -1.0424200e+01
   9.0298600e+01   2.9692100e+01   4.6236400e+00
   8.1392200e+01   3.1198100e+01  -2.6675300e+01
   8.5946600e+01   3.1363400e+01  -1.0159800e+01
   8.9000000e+01   3.1616400e+01   1.5531600e+00
   8.4289300e+01   3.8714800e+01  -8.8635400e+00
   8.7013000e+01   3.6109900e+01  -1.4641500e+00
   8.1874100e+01   3.4171100e+01  -2.2020700e+01
   8.7196100e+01   3.6985800e+01   9.6903300e-02
   8.5247100e+01   3.6476500e+01  -7.6172300e+00
   8.4367000e+01   3.6525400e+01  -1.0787200e+01
   9.5138500e+01   3.0624600e+01   2.4812000e+01
   9.2363200e+01   3.3299800e+01   1.6322600e+01
   8.4770500e+01   3.6596700e+01  -9.2361800e+00
   9.0719900e+01   3.3997600e+01   1.0566500e+01
   9.2005900e+01   3.4262800e+01   1.5872600e+01
   9.4427800e+01   3.4508300e+01   2.5804800e+01
   8.7438900e+01   3.7458700e+01   1.4865500e+00
   9.1589100e+01   3.5634400e+01   1.5602600e+01
   8.0677700e+01   3.6667900e+01  -2.3696000e+01
   8.4321800e+01   3.3615900e+01  -1.3842500e+01
   9.1333400e+01   3.2944200e+01   1.1909700e+01
   9.3156600e+01   3.4367200e+01   2.0548600e+01
   9.8676100e+01   3.4378900e+01   4.3275000e+01
   7.5243900e+01   3.6033600e+01  -4.2501700e+01
   9.3315400e+01   3.1457800e+01   1.8273800e+01
   9.0223600e+01   3.0621100e+01   5.2574400e+00
   8.6840900e+01   3.3460100e+01  -4.7494600e+00
   8.6993700e+01   3.1582200e+01  -6.0554900e+00
   9.3900200e+01   3.1797200e+01   2.0961200e+01
   1.0425700e+02   2.2246900e+01   5.5438500e+01
   7.2937500e+01   3.8224800e+01  -4.7643600e+01
