# Supplementary material for: Error Correction and the Structure of Inter-Trial Fluctuations in a Redundant Movement Task
Source: PLoS Comput Biol. 2016 Sep 19;12(9):e1005118. doi: 10.1371/journal.pcbi.1005118 (PMC5028073; doi:10.1371/journal.pcbi.1005118)
Supplement: S1 Data and Code — (ZIP) [file pcbi.1005118.s001.zip › Shuffleboard_Data_and_Code/Data/S4HF.txt]

   1.1502000e+02   2.6778600e+01   3.7706400e+01
   1.0019500e+02   2.3656600e+01  -1.6289200e+01
   8.9895600e+01   2.4198100e+01  -4.6964600e+01
   9.6761400e+01   2.3741100e+01  -2.6987200e+01
   9.6344900e+01   2.1430600e+01  -3.0595400e+01
   1.0149400e+02   2.2116200e+01  -1.3645100e+01
   9.4878500e+01   2.0581600e+01  -3.5894500e+01
   9.6387000e+01   2.1058700e+01  -3.0818400e+01
   9.8535500e+01   2.2151400e+01  -2.3045700e+01
   9.8887000e+01   2.1941600e+01  -2.2148900e+01
   1.0974600e+02   2.3330600e+01   1.5362100e+01
   1.0042800e+02   2.2014500e+01  -1.7183600e+01
   9.7024400e+01   2.1918800e+01  -2.7990600e+01
   9.8464000e+01   2.2384100e+01  -2.3038200e+01
   1.0721200e+02   2.2556600e+01   5.8087300e+00
   9.5821600e+01   2.2085700e+01  -3.1521000e+01
   1.0036100e+02   2.3976200e+01  -1.5433400e+01
   9.8115800e+01   2.5964500e+01  -2.0558300e+01
   9.7564600e+01   2.3242700e+01  -2.4995200e+01
   1.0202100e+02   2.4411400e+01  -9.6415600e+00
   1.0421600e+02   2.4904400e+01  -1.9336400e+00
   9.8536500e+01   2.4322500e+01  -2.0884800e+01
   9.0730700e+01   2.5445100e+01  -4.3303900e+01
   1.0114100e+02   2.3310900e+01  -1.3599800e+01
   1.0384000e+02   2.2268100e+01  -5.8364900e+00
   1.0482600e+02   2.3363700e+01  -1.4368500e+00
   1.0425500e+02   2.3635200e+01  -3.0683700e+00
   1.1153700e+02   2.5164900e+01   2.3513000e+01
   1.0088900e+02   2.4203900e+01  -1.3510300e+01
   9.9999600e+01   2.2821500e+01  -1.7747600e+01
   1.0362200e+02   2.3446100e+01  -5.3578500e+00
   1.0147100e+02   2.3980800e+01  -1.1856100e+01
   9.7762100e+01   2.2652500e+01  -2.4965700e+01
   9.6718700e+01   2.2315200e+01  -2.8541700e+01
   1.0379200e+02   2.4964800e+01  -3.2915800e+00
   9.9862000e+01   2.4286400e+01  -1.6718900e+01
   1.0679800e+02   2.4817500e+01   6.6677200e+00
   1.0077300e+02   2.3940700e+01  -1.4151100e+01
   9.8037400e+01   2.1078400e+01  -2.5687800e+01
   1.0495600e+02   2.2919500e+01  -1.4506800e+00
   9.5346400e+01   2.3915500e+01  -3.1142600e+01
   1.0028800e+02   2.2581100e+01  -1.7062200e+01
   9.7106400e+01   2.1193500e+01  -2.8462400e+01
   9.9522000e+01   2.4183300e+01  -1.7904900e+01
   9.8233000e+01   2.2162700e+01  -2.3986600e+01
   9.6499100e+01   2.5567700e+01  -2.5965300e+01
   9.2488600e+01   2.2142900e+01  -4.1496800e+01
   1.0777000e+02   2.3763600e+01   8.9370600e+00
   9.8418200e+01   2.2616100e+01  -2.2950800e+01
   1.0656000e+02   2.1511500e+01   2.5520000e+00
   1.2420800e+02   2.7586900e+01   7.3554700e+01
   9.6645300e+01   2.5769400e+01  -2.5312800e+01
   1.0009000e+02   2.4459800e+01  -1.5814300e+01
   1.0024000e+02   2.6076200e+01  -1.3718600e+01
   1.0568400e+02   2.7531200e+01   5.5969100e+00
   1.0847800e+02   2.5541600e+01   1.3159000e+01
   9.3567000e+01   2.6127500e+01  -3.4288400e+01
   1.0067500e+02   2.5815900e+01  -1.2589600e+01
   1.0157000e+02   2.5387600e+01  -1.0128200e+01
   9.6963600e+01   2.6756200e+01  -2.3341700e+01
   1.0390500e+02   2.7324300e+01  -5.5162300e-01
   1.0544200e+02   2.6498000e+01   3.7594100e+00
   9.4563400e+01   2.5163900e+01  -3.2262400e+01
   9.1245500e+01   2.4672500e+01  -4.2604100e+01
   9.2972700e+01   2.0665400e+01  -4.1537400e+01
   1.0160900e+02   2.5167600e+01  -1.0229800e+01
   1.0314400e+02   2.6462000e+01  -3.9203700e+00
   1.0207600e+02   2.4704600e+01  -9.1697000e+00
   1.0684200e+02   2.7613500e+01   9.6168900e+00
   1.0411000e+02   2.8028000e+01   8.3818700e-01
   9.8146200e+01   2.8516600e+01  -1.7911300e+01
   1.0445900e+02   2.9745400e+01   3.7076500e+00
   9.6058700e+01   2.5848100e+01  -2.7036900e+01
   1.0348300e+02   2.4362700e+01  -4.9021200e+00
   1.0224900e+02   2.6958200e+01  -6.3654400e+00
   1.0580400e+02   2.4681700e+01   3.1642700e+00
   9.4991800e+01   2.7793800e+01  -2.8341400e+01
   1.0889200e+02   2.6833700e+01   1.5888700e+01
   1.0185500e+02   2.5674100e+01  -8.9213300e+00
   1.0757300e+02   2.6910000e+01   1.1406900e+01
   9.3307000e+01   2.9415700e+01  -3.1775300e+01
   1.0311900e+02   2.4454200e+01  -6.0068900e+00
   8.7829600e+01   2.6604400e+01  -5.0408000e+01
   9.5332800e+01   3.2661900e+01  -2.2436500e+01
   9.4570700e+01   2.3426600e+01  -3.3984700e+01
   1.0659700e+02   2.6147700e+01   7.3158700e+00
   9.4931800e+01   2.7571800e+01  -2.8743500e+01
   1.0320400e+02   2.4802100e+01  -5.3804900e+00
   1.0060500e+02   2.3872100e+01  -1.4754100e+01
   1.0641300e+02   2.5166300e+01   5.7039900e+00
   1.0292900e+02   2.5514900e+01  -5.5723500e+00
   1.0610100e+02   2.6749100e+01   6.2325800e+00
   1.0059800e+02   2.5571300e+01  -1.3078000e+01
   1.0234600e+02   2.4603200e+01  -8.3923300e+00
   1.0568500e+02   2.7081400e+01   5.1606300e+00
   1.0680100e+02   2.4523400e+01   6.3850600e+00
   9.3754500e+01   2.6254000e+01  -3.3614300e+01
   9.6986800e+01   2.3892900e+01  -2.6155100e+01
   9.8429200e+01   2.8716200e+01  -1.6814800e+01
   9.5520900e+01   3.0022300e+01  -2.4503100e+01
   1.1436800e+02   2.6515600e+01   3.5057800e+01
   1.0874700e+02   2.6578700e+01   1.5115100e+01
   8.6460500e+01   2.8206400e+01  -5.2629000e+01
   9.6014400e+01   2.7036500e+01  -2.5984600e+01
   9.1919300e+01   2.7988500e+01  -3.7312000e+01
   1.0324900e+02   2.8047800e+01  -1.9855900e+00
   9.6358100e+01   2.7708700e+01  -2.4268300e+01
   1.0000600e+02   2.6856300e+01  -1.3697000e+01
   9.8873000e+01   3.0351200e+01  -1.3797600e+01
   1.1143300e+02   2.8455700e+01   2.6434300e+01
   9.2275500e+01   2.9935500e+01  -3.4311200e+01
   1.0290300e+02   2.9925600e+01  -1.2473500e+00
   1.0049400e+02   3.0980000e+01  -8.0139100e+00
   9.7022100e+01   3.1027300e+01  -1.8898900e+01
   1.0788900e+02   3.0307800e+01   1.5893600e+01
   9.6721700e+01   3.0782700e+01  -2.0063300e+01
   9.4472100e+01   3.0639600e+01  -2.7062400e+01
   1.0355000e+02   3.3116900e+01   4.0734600e+00
   9.5542300e+01   3.0897900e+01  -2.3562000e+01
   1.0235200e+02   3.0743400e+01  -2.2287300e+00
   9.3601100e+01   3.2639300e+01  -2.7693100e+01
   1.0107300e+02   2.9783000e+01  -7.3453800e+00
   1.0991400e+02   3.1279600e+01   2.3888400e+01
   1.0155300e+02   3.0619400e+01  -4.9513600e+00
   1.0261100e+02   2.9394300e+01  -2.7331000e+00
   1.0754300e+02   3.2697200e+01   1.7095100e+01
   1.0482400e+02   2.7842000e+01   3.0341100e+00
   9.9715300e+01   3.2538200e+01  -8.9300100e+00
   9.8122700e+01   3.3627000e+01  -1.2865700e+01
   1.0755200e+02   3.0141300e+01   1.4572700e+01
   9.8012000e+01   3.1751100e+01  -1.5086200e+01
   9.6587300e+01   3.3932700e+01  -1.7326700e+01
   1.0749600e+02   3.1047800e+01   1.5284700e+01
   1.0246800e+02   3.0997200e+01  -1.5977500e+00
   1.0456200e+02   2.9522500e+01   3.8396200e+00
   1.0871000e+02   3.3518500e+01   2.1939100e+01
   1.0175300e+02   3.0962400e+01  -3.9758400e+00
   9.7463300e+01   3.2233700e+01  -1.6314700e+01
   1.0413700e+02   3.3052400e+01   5.9481300e+00
   9.1853600e+01   3.0736600e+01  -3.4745600e+01
   9.6436100e+01   3.2091900e+01  -1.9632300e+01
   1.0514800e+02   3.2047500e+01   8.2975100e+00
   1.0294000e+02   3.2637300e+01   1.5887800e+00
   1.0281400e+02   3.1522800e+01   5.9708500e-02
   1.0056600e+02   3.0482100e+01  -8.2762700e+00
   1.0406600e+02   3.4090000e+01   6.7541800e+00
   1.0002300e+02   3.3751100e+01  -6.7382300e+00
   1.0096100e+02   3.2060400e+01  -5.4333400e+00
   1.1044800e+02   3.3141300e+01   2.7636100e+01
   1.0174900e+02   3.2370800e+01  -2.5651700e+00
   1.1381000e+02   3.0570300e+01   3.7078000e+01
   9.0957300e+01   3.2263500e+01  -3.5830400e+01
   1.0489200e+02   3.2310700e+01   7.7224200e+00
   1.0409900e+02   3.0804600e+01   3.5736000e+00
   1.0270500e+02   2.9983500e+01  -1.8366200e+00
   1.0517900e+02   3.0445400e+01   6.8244500e+00
   9.4581200e+01   3.0381900e+01  -2.6991500e+01
   9.8848600e+01   3.1967200e+01  -1.2244500e+01
   9.6606400e+01   3.1705900e+01  -1.9493400e+01
   1.0746500e+02   2.9881200e+01   1.4008500e+01
   1.0283600e+02   2.9941600e+01  -1.4503100e+00
   1.0529200e+02   2.9457900e+01   6.2120800e+00
   1.0652600e+02   3.0235800e+01   1.1160500e+01
   9.1600200e+01   3.0499500e+01  -3.5722600e+01
   1.0603600e+02   2.9959100e+01   9.2072700e+00
   1.0219100e+02   3.0668000e+01  -2.8382100e+00
   1.0315900e+02   3.0155700e+01  -1.7436900e-01
   9.6427500e+01   3.1448600e+01  -2.0302100e+01
   9.7107700e+01   3.0514700e+01  -1.9140200e+01
   1.0063600e+02   3.4816100e+01  -3.7254200e+00
   1.0206200e+02   3.3213000e+01  -7.2095100e-01
   1.1321200e+02   3.1670100e+01   3.6016200e+01
   9.4269700e+01   3.5424500e+01  -2.2886400e+01
   9.8003400e+01   3.3506400e+01  -1.3365400e+01
   9.4958700e+01   3.8502600e+01  -1.7742000e+01
   1.1020100e+02   3.3229200e+01   2.6854900e+01
   9.3684600e+01   3.4762800e+01  -2.5315500e+01
   9.9697200e+01   3.3530200e+01  -7.9974800e+00
   8.4834800e+01   3.6997400e+01  -4.8256700e+01
   9.7607400e+01   3.6478500e+01  -1.1629600e+01
   1.0122400e+02   3.6438000e+01  -1.9754000e-01
   8.7518000e+01   3.8175600e+01  -3.9704100e+01
   1.0520600e+02   3.7490000e+01   1.3960100e+01
   9.5861300e+01   3.5336700e+01  -1.8153600e+01
   1.0383100e+02   3.1281700e+01   3.1695700e+00
   8.9960000e+01   3.3994500e+01  -3.6978800e+01
   9.1602400e+01   3.4290600e+01  -3.1927600e+01
   9.7032800e+01   3.2771500e+01  -1.7115400e+01
   9.8955900e+01   3.2954300e+01  -1.0922000e+01
   9.8337700e+01   3.4112300e+01  -1.1707300e+01
   9.5405400e+01   3.5803900e+01  -1.9073300e+01
   1.0350200e+02   3.5204300e+01   6.0053500e+00
   9.6238400e+01   3.2594700e+01  -1.9741500e+01
   9.8257700e+01   3.5513800e+01  -1.0555200e+01
   1.0424400e+02   3.4372800e+01   7.6305600e+00
   9.4303500e+01   3.2182500e+01  -2.6030300e+01
   1.0051400e+02   3.1048900e+01  -7.8699900e+00
   9.5377500e+01   3.4032800e+01  -2.0929400e+01
   9.8405600e+01   3.3575800e+01  -1.2039400e+01
   1.0788600e+02   3.0953600e+01   1.6522400e+01
   9.3423400e+01   2.8470000e+01  -3.2373500e+01
   9.5140500e+01   3.1321800e+01  -2.4368600e+01
   1.0250300e+02   3.0487000e+01  -1.9915400e+00
   8.8873300e+01   3.2469600e+01  -4.1602600e+01
   1.0848700e+02   3.0748000e+01   1.8374700e+01
   9.1866400e+01   2.8969400e+01  -3.6476200e+01
   1.0055200e+02   3.1566400e+01  -7.2293300e+00
   1.0647000e+02   2.8775000e+01   9.5102700e+00
   1.0367100e+02   3.1409000e+01   2.7545100e+00
   9.6927800e+01   2.8321800e+01  -2.1885800e+01
   9.3125600e+01   3.0205500e+01  -3.1532100e+01
   9.6653600e+01   3.0178600e+01  -2.0875200e+01
   9.5685800e+01   3.0999300e+01  -2.3022300e+01
   1.0086800e+02   2.9320600e+01  -8.4602400e+00
   9.6039900e+01   3.0275900e+01  -2.2695600e+01
   9.4977400e+01   2.9882400e+01  -2.6294200e+01
   1.0641600e+02   3.1199000e+01   1.1750300e+01
   9.7368200e+01   3.1458900e+01  -1.7384900e+01
   9.6185900e+01   3.4527500e+01  -1.7993400e+01
   9.9087100e+01   3.2228200e+01  -1.1240700e+01
   9.6924500e+01   3.4880900e+01  -1.5342400e+01
   1.0843800e+02   3.2925500e+01   2.0379700e+01
   9.7601000e+01   3.2990900e+01  -1.5143000e+01
   9.9708800e+01   3.1913000e+01  -9.5772700e+00
   1.0347700e+02   3.4263800e+01   4.9786800e+00
   9.0414200e+01   3.4268300e+01  -3.5396800e+01
   1.0055300e+02   3.4895300e+01  -3.8986700e+00
   1.0042100e+02   3.2773300e+01  -6.4712300e+00
   9.5991500e+01   3.2392800e+01  -2.0696000e+01
   9.6358900e+01   3.4149600e+01  -1.7818200e+01
   9.7673200e+01   3.1365400e+01  -1.6529400e+01
   1.0956700e+02   3.1281100e+01   2.2670200e+01
   9.6868200e+01   3.0601900e+01  -1.9795600e+01
   9.0235500e+01   3.2264900e+01  -3.7914900e+01
   1.0566200e+02   3.0525200e+01   8.5312000e+00
   1.0365900e+02   3.0088900e+01   1.4094900e+00
   9.5066900e+01   3.3428100e+01  -2.2476000e+01
   1.0720100e+02   3.0822400e+01   1.4047300e+01
   9.2073600e+01   3.1655500e+01  -3.3181600e+01
   1.0015900e+02   3.0371800e+01  -9.6966800e+00
   1.0076100e+02   3.0762200e+01  -7.3732100e+00
   1.0336900e+02   3.0947000e+01   1.3105800e+00
   9.2622600e+01   3.0070200e+01  -3.3148500e+01
   9.9621600e+01   3.1078700e+01  -1.0690300e+01
   9.6717300e+01   3.2273300e+01  -1.8584000e+01
   9.6367300e+01   3.2254400e+01  -1.9680300e+01
   1.0080600e+02   3.1510900e+01  -6.4730600e+00
   1.0158000e+02   3.1889500e+01  -3.5954600e+00
   8.7617800e+01   3.2080100e+01  -4.5532200e+01
   1.0146800e+02   2.6750100e+01  -9.1265200e+00
   9.9841500e+01   2.8426500e+01  -1.2644300e+01
   1.0074400e+02   3.0037800e+01  -8.1531900e+00
   9.9409400e+01   2.8135500e+01  -1.4304900e+01
   1.0080700e+02   2.8709000e+01  -9.2726600e+00
   1.0034300e+02   2.9101000e+01  -1.0367400e+01
   1.0487700e+02   2.9636900e+01   4.9954500e+00
   9.6189400e+01   2.9052800e+01  -2.3428200e+01
   1.0024000e+02   3.2338800e+01  -7.4624300e+00
   9.6051700e+01   2.9282600e+01  -2.3641400e+01
   1.0368300e+02   3.1270700e+01   2.6568800e+00
   1.0050100e+02   2.9930900e+01  -9.0333100e+00
   1.0904200e+02   2.9006200e+01   1.8576800e+01
   9.2387100e+01   2.9634600e+01  -3.4286700e+01
   9.6596400e+01   3.0659700e+01  -2.0570200e+01
   8.8859500e+01   3.2048200e+01  -4.2063600e+01
   9.6966500e+01   3.0367500e+01  -1.9751400e+01
   9.9439100e+01   3.0038700e+01  -1.2308400e+01
   9.4159000e+01   3.1733600e+01  -2.6926400e+01
   9.7333500e+01   3.0905000e+01  -1.8045700e+01
   1.0993200e+02   3.3195200e+01   2.5877100e+01
   9.8782000e+01   3.0804000e+01  -1.3617700e+01
   1.0071100e+02   3.2269100e+01  -6.0347000e+00
   1.0653700e+02   3.3918400e+01   1.4884600e+01
   1.0002700e+02   3.3324300e+01  -7.1520300e+00
   9.9878100e+01   3.2105600e+01  -8.8543100e+00
   9.8129900e+01   3.0865000e+01  -1.5606000e+01
   9.4022200e+01   3.3043100e+01  -2.6010200e+01
   1.0620600e+02   3.1460600e+01   1.1289300e+01
   8.6877700e+01   3.3766000e+01  -4.5901000e+01
   9.5524600e+01   3.2348300e+01  -2.2167100e+01
   1.0536100e+02   3.1470700e+01   8.4610200e+00
   9.5312300e+01   3.1188300e+01  -2.3970800e+01
   8.9653800e+01   3.2122200e+01  -3.9724400e+01
   1.0187600e+02   3.1088500e+01  -3.4387900e+00
   9.2455800e+01   3.5364100e+01  -2.8352100e+01
   7.8654800e+01   3.5593900e+01  -6.5770800e+01
   1.0042200e+02   2.8035000e+01  -1.1190800e+01
   1.0235600e+02   3.0528000e+01  -2.4401400e+00
   1.0168700e+02   2.8826300e+01  -6.3122400e+00
   9.9009300e+01   3.1608700e+01  -1.2096200e+01
   1.0901800e+02   2.9901100e+01   1.9389600e+01
   1.0855700e+02   2.7806600e+01   1.5697500e+01
   9.9642800e+01   3.1344900e+01  -1.0353500e+01
   1.0520800e+02   3.0319200e+01   6.7890600e+00
   9.5309000e+01   2.9048200e+01  -2.6121700e+01
   1.1615200e+02   2.9927300e+01   4.5028000e+01
   8.8974600e+01   2.9160100e+01  -4.4620800e+01
   1.0761400e+02   3.0948800e+01   1.5590500e+01
   9.9684000e+01   3.2378900e+01  -9.1888300e+00
   9.5599600e+01   3.0985200e+01  -2.3299900e+01
   1.0609700e+02   2.9267600e+01   8.7355700e+00
   1.0626700e+02   2.8417800e+01   8.4634900e+00
   9.9774400e+01   2.9195300e+01  -1.2091600e+01
   9.8062200e+01   2.9169100e+01  -1.7514600e+01
   9.6066500e+01   2.9693800e+01  -2.3172300e+01
   1.0364200e+02   3.2080200e+01   3.3374400e+00
   1.0039200e+02   3.0705700e+01  -8.6022400e+00
   8.7582700e+01   2.9203600e+01  -4.8496100e+01
   9.3001600e+01   3.0136100e+01  -3.1962300e+01
   9.6852200e+01   2.9154800e+01  -2.1300100e+01
   1.0539400e+02   3.0395200e+01   7.4874900e+00
   9.3153800e+01   3.3777600e+01  -2.7873800e+01
   9.4622800e+01   3.0111600e+01  -2.7138600e+01
   1.0121800e+02   3.2552600e+01  -4.1068600e+00
   8.9820200e+01   3.1309600e+01  -4.0060400e+01
   1.0169000e+02   3.2058000e+01  -3.0830600e+00
   9.2666600e+01   3.3774300e+01  -2.9314600e+01
   9.2176200e+01   3.4116200e+01  -3.0417400e+01
   9.0079300e+01   3.4946800e+01  -3.5690700e+01
   1.0185100e+02   2.9385400e+01  -5.2494400e+00
   1.2328500e+02   1.0492900e+01   5.2828400e+01
   9.1073800e+01   3.0748100e+01  -3.7007900e+01
   9.7526200e+01   3.2451800e+01  -1.5900800e+01
   9.8914900e+01   3.0825100e+01  -1.3179500e+01
   9.9776500e+01   2.9533000e+01  -1.1763600e+01
   9.3817400e+01   3.0659500e+01  -2.9009900e+01
   1.0382200e+02   2.8772900e+01   6.1126200e-01
   1.0700000e+02   2.9240200e+01   1.1781300e+01
   1.1130100e+02   3.0718200e+01   2.8223600e+01
   9.2435300e+01   3.2487600e+01  -3.1284500e+01
   1.0781200e+02   3.0705300e+01   1.6018100e+01
   9.6856700e+01   3.1313200e+01  -1.9114500e+01
   1.0916400e+02   2.8376800e+01   1.8375600e+01
   9.9124900e+01   3.0099200e+01  -1.3240400e+01
   1.0583800e+02   2.6775800e+01   5.3646400e+00
   1.1043500e+02   2.8406500e+01   2.2855800e+01
   1.1178300e+02   2.7557600e+01   2.6784600e+01
   9.4063200e+01   2.6235000e+01  -3.2696400e+01
   1.0167500e+02   2.8983100e+01  -6.1927700e+00
   9.7586800e+01   2.9080400e+01  -1.9087100e+01
   9.9885600e+01   3.3190600e+01  -7.7603200e+00
   9.4229800e+01   3.2511200e+01  -2.5919700e+01
   1.0327500e+02   2.8542200e+01  -1.4059200e+00
   1.0992500e+02   2.8720900e+01   2.1367600e+01
   1.1008600e+02   2.9627600e+01   2.2847200e+01
   1.0680100e+02   3.0992500e+01   1.2847600e+01
   1.1164400e+02   3.1135900e+01   2.9867800e+01
   1.0167100e+02   2.9994800e+01  -5.1947600e+00
   9.8418200e+01   2.2616100e+01  -2.2950800e+01
   1.0656000e+02   2.1511500e+01   2.5520000e+00
