# Supplementary material for: Error Correction and the Structure of Inter-Trial Fluctuations in a Redundant Movement Task
Source: PLoS Comput Biol. 2016 Sep 19;12(9):e1005118. doi: 10.1371/journal.pcbi.1005118 (PMC5028073; doi:10.1371/journal.pcbi.1005118)
Supplement: S1 Data and Code — (ZIP) [file pcbi.1005118.s001.zip › Shuffleboard_Data_and_Code/Data/S3LF.txt]

   7.2368500e+01   2.5844200e+01  -4.5764100e+01
   7.8925600e+01   2.6351500e+01  -2.0936800e+01
   8.0566900e+01   2.4284600e+01  -1.6589200e+01
   8.9530800e+01   2.5342800e+01   2.1851700e+01
   8.2369500e+01   2.4891300e+01  -8.7791100e+00
   8.0482800e+01   2.5753300e+01  -1.5454800e+01
   8.9711000e+01   2.6461900e+01   2.3761500e+01
   8.3114300e+01   2.6956400e+01  -3.6989300e+00
   7.2092300e+01   2.8986700e+01  -4.3606600e+01
   8.2230000e+01   2.8523500e+01  -5.7163700e+00
   7.8856100e+01   2.9584200e+01  -1.7975800e+01
   9.0400000e+01   3.0725900e+01   3.1063400e+01
   8.4657900e+01   2.8482900e+01   4.1815200e+00
   8.2304200e+01   2.9694900e+01  -4.2409700e+00
   8.4175800e+01   2.9870800e+01   3.5752900e+00
   7.8707100e+01   2.9825900e+01  -1.8321300e+01
   8.3582800e+01   3.0256600e+01   1.5225300e+00
   8.5769500e+01   3.0376400e+01   1.0716000e+01
   8.4837600e+01   2.6916000e+01   3.3628300e+00
   8.7412900e+01   2.7287600e+01   1.4609500e+01
   8.4387000e+01   2.8713200e+01   3.2899800e+00
   7.6000800e+01   2.7941800e+01  -3.0467600e+01
   8.7668100e+01   2.8098100e+01   1.6513100e+01
   8.7576900e+01   2.7884200e+01   1.5904400e+01
   8.5966600e+01   2.8753900e+01   9.9271100e+00
   8.1505100e+01   2.6630900e+01  -1.0511900e+01
   8.7214600e+01   2.7406100e+01   1.3877400e+01
   8.3565300e+01   2.7085500e+01  -1.7255800e+00
   8.6403400e+01   2.7080000e+01   1.0099300e+01
   7.9308300e+01   2.7456600e+01  -1.8346900e+01
   8.3245300e+01   2.8580700e+01  -1.5345700e+00
   9.0429900e+01   2.7201000e+01   2.7667500e+01
   7.9785700e+01   2.8037100e+01  -1.5905900e+01
   8.5032800e+01   2.7779100e+01   5.0354600e+00
   8.1825900e+01   2.8028000e+01  -7.8306300e+00
   8.7153600e+01   2.9145500e+01   1.5337600e+01
   8.6846100e+01   2.8005700e+01   1.2884300e+01
   8.3382400e+01   2.8493500e+01  -1.0635400e+00
   8.5681000e+01   2.6367200e+01   6.3315100e+00
   8.8813600e+01   2.7171600e+01   2.0539200e+01
   8.1643200e+01   2.6898400e+01  -9.6932600e+00
   8.2826300e+01   2.6353200e+01  -5.4748700e+00
   8.2383800e+01   2.6187000e+01  -7.4294700e+00
   8.5464900e+01   2.5156300e+01   4.2022000e+00
   8.0905900e+01   2.4549000e+01  -1.4979500e+01
   8.1327000e+01   2.4972600e+01  -1.2888700e+01
   8.2599400e+01   2.6434500e+01  -6.3070600e+00
   8.6885200e+01   2.5538300e+01   1.0604900e+01
   8.0660100e+01   2.5944100e+01  -1.4559100e+01
   7.5832800e+01   2.7972000e+01  -3.1049800e+01
   7.7115200e+01   2.7271400e+01  -2.6943200e+01
   8.3714100e+01   2.6506900e+01  -1.6893600e+00
   8.1194600e+01   2.4629200e+01  -1.3758400e+01
   8.1636300e+01   2.6813300e+01  -9.8122800e+00
   8.1629500e+01   2.6272400e+01  -1.0374000e+01
   8.7247100e+01   2.5076800e+01   1.1688700e+01
   8.1299000e+01   2.5202600e+01  -1.2764700e+01
   8.1790600e+01   2.5092900e+01  -1.0908900e+01
   8.5095500e+01   2.4870700e+01   2.3804800e+00
   7.7730800e+01   2.4182100e+01  -2.7701000e+01
   8.3447700e+01   2.4118900e+01  -5.1689300e+00
   8.2786400e+01   2.1866700e+01  -1.0123400e+01
   7.8556200e+01   2.3107200e+01  -2.5606900e+01
   8.5130000e+01   2.2831600e+01   4.9131600e-01
   8.4021600e+01   2.2706100e+01  -4.2255300e+00
   8.9044100e+01   2.2884800e+01   1.7246500e+01
   8.1540500e+01   2.3186300e+01  -1.3816200e+01
   8.9562000e+01   2.3145900e+01   1.9790100e+01
   8.3935300e+01   2.2258400e+01  -5.0348500e+00
   8.3468500e+01   2.2369900e+01  -6.8453000e+00
   8.0305400e+01   2.2944900e+01  -1.8965000e+01
   8.2662500e+01   2.2532800e+01  -9.9519500e+00
   8.0438700e+01   2.2271200e+01  -1.9108200e+01
   8.1949400e+01   2.2368600e+01  -1.3001000e+01
   8.8370500e+01   2.2747600e+01   1.4195900e+01
   7.9913400e+01   2.3017800e+01  -2.0430000e+01
   8.6575700e+01   2.3655600e+01   7.4061700e+00
   7.9453600e+01   2.3387100e+01  -2.1851800e+01
   8.1548200e+01   2.1765400e+01  -1.5205900e+01
   8.2591500e+01   2.3034700e+01  -9.7448100e+00
   8.4452300e+01   2.1678500e+01  -3.4822900e+00
   8.5417800e+01   2.2048000e+01   9.0041100e-01
   8.2778400e+01   2.2166400e+01  -9.8482300e+00
   9.1365000e+01   2.3048600e+01   2.7683200e+01
   8.0644000e+01   2.3058400e+01  -1.7507600e+01
   8.1048300e+01   2.3820400e+01  -1.5144800e+01
   8.2381700e+01   2.3583600e+01  -1.0038300e+01
   8.3212200e+01   2.2563700e+01  -7.6891100e+00
   8.5961100e+01   2.2997500e+01   4.1484100e+00
   8.2817400e+01   2.2571000e+01  -9.2860700e+00
   8.5220700e+01   2.4332300e+01   2.3744400e+00
   8.6481100e+01   2.2445500e+01   5.7866800e+00
   7.0361300e+01   2.2329800e+01  -5.6302100e+01
   8.0255300e+01   2.3584300e+01  -1.8516600e+01
   7.9390200e+01   2.2973300e+01  -2.2513100e+01
   8.0867300e+01   2.1906000e+01  -1.7776600e+01
   8.0608500e+01   2.3788000e+01  -1.6918200e+01
   9.0537600e+01   2.2675600e+01   2.3628700e+01
   7.9853000e+01   2.1936500e+01  -2.1745900e+01
   8.3754200e+01   2.2913200e+01  -5.1181500e+00
   7.4921000e+01   2.2811200e+01  -3.9581300e+01
   8.2369700e+01   2.3285300e+01  -1.0384000e+01
   8.3526700e+01   2.5347400e+01  -3.6183000e+00
   8.4398500e+01   2.5285600e+01  -1.0799000e-01
   8.2876900e+01   2.3499900e+01  -8.1150500e+00
   8.4158500e+01   2.3192400e+01  -3.1742500e+00
   8.2599300e+01   2.3824300e+01  -8.9226800e+00
   7.9035000e+01   2.2575900e+01  -2.4307700e+01
   7.8282000e+01   2.3202900e+01  -2.6566000e+01
   8.3169700e+01   2.4034600e+01  -6.3904700e+00
   8.3539300e+01   2.2394700e+01  -6.5195200e+00
   8.5055900e+01   2.2748800e+01   9.2263500e-02
   8.1413400e+01   2.1517800e+01  -1.5991500e+01
   7.7021300e+01   2.2124400e+01  -3.2444300e+01
   8.3360100e+01   2.1730400e+01  -7.9167300e+00
   8.0436500e+01   2.1081700e+01  -2.0325200e+01
   7.9906900e+01   2.1542200e+01  -2.1926600e+01
   8.1099600e+01   2.4306800e+01  -1.4459500e+01
   8.7132100e+01   2.4627600e+01   1.0735600e+01
   7.9799200e+01   2.5043000e+01  -1.8845600e+01
   8.1652400e+01   2.3083100e+01  -1.3470600e+01
   8.6485400e+01   2.2585900e+01   5.9534700e+00
   8.3589700e+01   2.3682800e+01  -5.0234800e+00
   8.2024600e+01   2.4335600e+01  -1.0732300e+01
   8.0277300e+01   2.4714700e+01  -1.7298000e+01
   8.5886800e+01   2.4378000e+01   5.2081200e+00
   7.7046300e+01   2.4225100e+01  -3.0249100e+01
   8.4311200e+01   2.3708900e+01  -2.0412800e+00
   8.2140100e+01   2.3963400e+01  -1.0632100e+01
   8.6740500e+01   2.3324000e+01   7.7713900e+00
   8.7799000e+01   2.1933200e+01   1.0913400e+01
   8.4313200e+01   2.5095900e+01  -6.3264000e-01
   8.2981300e+01   2.3315000e+01  -7.8752700e+00
   8.0925300e+01   2.2613300e+01  -1.6838500e+01
   8.4182900e+01   2.3956900e+01  -2.3089000e+00
   8.6716300e+01   2.4066700e+01   8.4146100e+00
   8.1339200e+01   2.3093600e+01  -1.4713300e+01
   8.1960200e+01   2.2896600e+01  -1.2441200e+01
   8.3157400e+01   2.3778800e+01  -6.6953000e+00
   8.0580300e+01   2.3150100e+01  -1.7667500e+01
   8.5853400e+01   2.3429200e+01   4.1252900e+00
   9.0189700e+01   2.1927400e+01   2.1333400e+01
   8.3839600e+01   2.3445700e+01  -4.2383800e+00
   8.7038900e+01   2.4324000e+01   1.0043000e+01
   8.7966900e+01   2.3440800e+01   1.3144200e+01
   8.6843000e+01   2.2443700e+01   7.3305300e+00
   8.3419300e+01   2.3260900e+01  -6.1444100e+00
   8.0319200e+01   2.3118000e+01  -1.8730900e+01
   7.9704500e+01   2.2610300e+01  -2.1653500e+01
   7.8131000e+01   2.5443200e+01  -2.4921100e+01
   7.7540100e+01   2.5283900e+01  -2.7318800e+01
   8.5939400e+01   2.3916200e+01   4.9754000e+00
   8.3419600e+01   2.3354100e+01  -6.0491900e+00
   8.6094300e+01   2.4531800e+01   6.2408600e+00
   8.4389200e+01   2.3075500e+01  -2.3377400e+00
   8.8751800e+01   2.3170100e+01   1.6274200e+01
   7.9918700e+01   2.3806600e+01  -1.9630000e+01
   8.2396700e+01   2.4174300e+01  -9.3884300e+00
   7.7469900e+01   2.3676900e+01  -2.9212500e+01
   8.4098700e+01   2.4662800e+01  -1.9549200e+00
   8.5631800e+01   2.3470700e+01   3.2367400e+00
   8.2383000e+01   2.1942900e+01  -1.1672900e+01
   8.0776300e+01   2.3010100e+01  -1.7032800e+01
   8.1797400e+01   2.3748700e+01  -1.2223900e+01
   8.3016300e+01   2.2915100e+01  -8.1377800e+00
   8.2922300e+01   2.3050500e+01  -8.3795800e+00
   8.4467800e+01   2.3211300e+01  -1.8768200e+00
   8.3148400e+01   2.3035400e+01  -7.4747100e+00
   7.9247000e+01   2.3232200e+01  -2.2809700e+01
   8.3284100e+01   2.3933100e+01  -6.0238300e+00
   8.6380800e+01   2.3924600e+01   6.8487100e+00
   8.4592600e+01   2.1886700e+01  -2.6945200e+00
   8.4554900e+01   2.3173000e+01  -1.5671600e+00
   8.1325800e+01   2.3669300e+01  -1.4189400e+01
   8.4644000e+01   2.3311300e+01  -1.0633200e+00
   8.7487700e+01   2.1782400e+01   9.4189300e+00
   8.1656700e+01   2.2526800e+01  -1.4015900e+01
   8.0188400e+01   2.2708700e+01  -1.9653300e+01
   8.2688100e+01   2.3370500e+01  -9.0211900e+00
   8.7390400e+01   2.3070700e+01   1.0296000e+01
   8.5533800e+01   2.2575700e+01   1.9298300e+00
   8.8321900e+01   2.4187200e+01   1.5424600e+01
   7.8813100e+01   2.2769600e+01  -2.4953400e+01
   8.3566700e+01   2.3519600e+01  -5.2838300e+00
   7.8087000e+01   2.2783500e+01  -2.7733300e+01
   8.3106600e+01   2.1297500e+01  -9.3849200e+00
   8.0846000e+01   2.3073000e+01  -1.6700500e+01
   8.2971100e+01   2.1996900e+01  -9.2370000e+00
   8.4514800e+01   2.1469600e+01  -3.4246200e+00
   8.4851200e+01   2.2345900e+01  -1.1506400e+00
   8.1952200e+01   2.5344200e+01  -1.0012300e+01
   8.5099400e+01   2.3946700e+01   1.4837900e+00
   8.1349800e+01   2.2611800e+01  -1.5151200e+01
   8.3194300e+01   2.2085200e+01  -8.2437600e+00
   8.4640600e+01   2.0965000e+01  -3.4068800e+00
   8.0376400e+01   2.2720300e+01  -1.8904000e+01
   8.2070800e+01   2.2312300e+01  -1.2564200e+01
   8.4646500e+01   2.1670400e+01  -2.6776900e+00
   8.4950500e+01   2.4159100e+01   1.0757000e+00
   8.0653600e+01   2.5294000e+01  -1.5237900e+01
   7.8831500e+01   2.4843400e+01  -2.2815400e+01
   8.6415000e+01   2.2553600e+01   5.6227300e+00
   8.3500100e+01   2.2251000e+01  -6.8247800e+00
   8.8071100e+01   2.3379100e+01   1.3532400e+01
   8.1485500e+01   2.2722700e+01  -1.4501200e+01
   8.2676000e+01   2.2591200e+01  -9.8457900e+00
   7.7678500e+01   2.2121400e+01  -2.9957000e+01
   8.3597200e+01   2.4780600e+01  -3.9142100e+00
   9.0914100e+01   2.3005200e+01   2.5627800e+01
   8.5537100e+01   2.2782400e+01   2.1504700e+00
   8.4487800e+01   2.2249600e+01  -2.7679200e+00
   8.5201900e+01   2.3705400e+01   1.6565700e+00
   8.1427100e+01   2.2775100e+01  -1.4682800e+01
   8.3742600e+01   2.3547500e+01  -4.5346100e+00
   8.8255400e+01   2.4417200e+01   1.5364900e+01
   8.2673000e+01   2.2875900e+01  -9.5692600e+00
   7.9276000e+01   2.2668200e+01  -2.3263000e+01
   8.6232800e+01   2.3185200e+01   5.4827600e+00
   8.5466900e+01   2.3808000e+01   2.8796100e+00
   8.2446000e+01   2.3110900e+01  -1.0255000e+01
   8.5256100e+01   2.2551800e+01   7.4105400e-01
   9.1036300e+01   2.4574000e+01   2.7740300e+01
   8.5049300e+01   2.3284100e+01   6.0644600e-01
   7.8403200e+01   2.3196800e+01  -2.6106100e+01
   7.8592500e+01   2.4397600e+01  -2.4179500e+01
   8.7993500e+01   2.3615000e+01   1.3432700e+01
   8.9353500e+01   2.2859900e+01   1.8591400e+01
   7.6529200e+01   2.3513300e+01  -3.2907700e+01
   8.5705100e+01   2.3176000e+01   3.2475000e+00
   8.3253500e+01   2.2844000e+01  -7.2367800e+00
   8.5538500e+01   2.3451400e+01   2.8244800e+00
   8.2337900e+01   2.3908600e+01  -9.8893600e+00
   8.9046500e+01   2.4364900e+01   1.8748900e+01
   8.1702000e+01   2.4745000e+01  -1.1613100e+01
   8.4836500e+01   2.4109200e+01   5.5126700e-01
   7.9849500e+01   2.3414800e+01  -2.0277100e+01
   7.8014600e+01   2.3000800e+01  -2.7794300e+01
   8.3820100e+01   2.5055600e+01  -2.7124500e+00
   8.6752200e+01   2.4008400e+01   8.5091000e+00
   8.0738400e+01   2.4791500e+01  -1.5423100e+01
   8.3253200e+01   2.5032500e+01  -5.0568100e+00
   8.5744300e+01   2.4554100e+01   4.7920400e+00
   8.2956700e+01   2.4709100e+01  -6.5865600e+00
   8.3117800e+01   2.4393900e+01  -6.2419700e+00
   8.3393400e+01   2.3363000e+01  -6.1602500e+00
   8.2708200e+01   2.4661200e+01  -7.6432700e+00
   8.2467200e+01   2.4604100e+01  -8.6715100e+00
   8.0455400e+01   2.4449800e+01  -1.6870900e+01
   8.3074000e+01   2.3938100e+01  -6.8748600e+00
   7.1063800e+01   2.0148100e+01  -5.6048000e+01
   9.1690600e+01   2.3332000e+01   2.9420100e+01
   8.7210500e+01   2.2642000e+01   9.0969300e+00
   8.9886300e+01   2.1578900e+01   1.9647900e+01
   8.7501000e+01   2.1679900e+01   9.3686900e+00
   8.3056900e+01   1.9378800e+01  -1.1519500e+01
   8.7440400e+01   2.1353100e+01   8.7871000e+00
   7.4772700e+01   2.2133700e+01  -4.0802600e+01
   8.8704900e+01   2.0850900e+01   1.3741600e+01
   7.7110500e+01   2.2854800e+01  -3.1377100e+01
   7.9827100e+01   2.2962700e+01  -2.0817300e+01
   8.5139000e+01   2.1671200e+01  -6.3149700e-01
   8.1069000e+01   2.0758200e+01  -1.8125500e+01
   8.7738400e+01   2.2257300e+01   1.0974400e+01
   8.4919100e+01   2.2538800e+01  -6.7977000e-01
   8.0544500e+01   2.1368300e+01  -1.9597200e+01
   9.2898500e+01   2.2086900e+01   3.3657300e+01
   8.2929800e+01   2.2908600e+01  -8.4912400e+00
   8.9499200e+01   2.2043800e+01   1.8405600e+01
   8.0486900e+01   2.2026000e+01  -1.9160900e+01
   7.7441600e+01   2.2379300e+01  -3.0601000e+01
   8.8905500e+01   2.2676800e+01   1.6445100e+01
   8.5233400e+01   2.0696900e+01  -1.2077800e+00
   7.9259300e+01   2.2590300e+01  -2.3405700e+01
   7.8289600e+01   2.1138200e+01  -2.8603700e+01
   9.0657400e+01   2.5377600e+01   2.6846000e+01
   8.5551100e+01   2.2876200e+01   2.3022300e+00
   8.1856700e+01   2.3547700e+01  -1.2187600e+01
   9.0796500e+01   2.4568800e+01   2.6672200e+01
   9.1222400e+01   2.2972000e+01   2.6976800e+01
   7.9326200e+01   2.4074600e+01  -2.1660100e+01
   8.3692200e+01   2.3678800e+01  -4.6164000e+00
   8.0623800e+01   2.4967900e+01  -1.5679800e+01
   8.2263500e+01   2.5210200e+01  -8.8898700e+00
   9.0089400e+01   2.2884900e+01   2.1838800e+01
   8.8704900e+01   2.4527200e+01   1.7426800e+01
   8.0975300e+01   2.3787800e+01  -1.5474500e+01
   8.8204300e+01   2.4193300e+01   1.4907300e+01
   7.4741700e+01   2.3789700e+01  -3.9275700e+01
   8.7614900e+01   2.3579500e+01   1.1767800e+01
   7.9743000e+01   2.1968800e+01  -2.2139800e+01
   8.0960000e+01   2.3599600e+01  -1.5715600e+01
   7.4333600e+01   2.3923200e+01  -4.0618400e+01
   8.5758300e+01   2.3807000e+01   4.1040100e+00
   8.6092500e+01   2.3674500e+01   5.3641000e+00
   8.6270900e+01   2.5273000e+01   7.7312300e+00
   8.4969900e+01   2.3343900e+01   3.4113000e-01
   8.2801800e+01   2.3289300e+01  -8.6401800e+00
   8.1439200e+01   2.4268600e+01  -1.3139400e+01
   8.8849500e+01   2.4214800e+01   1.7743700e+01
   7.3777700e+01   2.4265200e+01  -4.2299600e+01
   8.1219100e+01   2.5573300e+01  -1.2726200e+01
   8.8213700e+01   2.4960200e+01   1.5716300e+01
   8.6846400e+01   2.4101500e+01   8.9976300e+00
   9.1049000e+01   2.2807100e+01   2.6030100e+01
   8.7462700e+01   2.3837300e+01   1.1367600e+01
   8.8479000e+01   2.3319000e+01   1.5237400e+01
   7.9124200e+01   2.3292800e+01  -2.3226800e+01
   8.6647300e+01   2.2560900e+01   6.6084400e+00
   7.0710100e+01   2.2024700e+01  -5.5416100e+01
   8.4685800e+01   2.2479700e+01  -1.7042800e+00
   8.5252500e+01   2.2826800e+01   1.0038800e+00
   8.5733700e+01   2.4534500e+01   4.7254400e+00
   7.9871100e+01   2.2686500e+01  -2.0938300e+01
   8.4883600e+01   2.4275600e+01   9.1300300e-01
   8.1964400e+01   2.4394500e+01  -1.0912400e+01
   8.2092800e+01   2.3584200e+01  -1.1202000e+01
   8.2366000e+01   2.3862600e+01  -9.8249200e+00
   8.0242200e+01   2.2622300e+01  -1.9541700e+01
   8.0957700e+01   2.2602400e+01  -1.6721900e+01
   7.6741500e+01   2.2084800e+01  -3.3546900e+01
   9.0756400e+01   2.3485500e+01   2.5410900e+01
   8.1611100e+01   2.1777200e+01  -1.4944500e+01
   8.2002100e+01   2.1642900e+01  -1.3512600e+01
   8.0604500e+01   2.2563500e+01  -1.8158600e+01
   7.6768900e+01   2.1920100e+01  -3.3600300e+01
   9.0992600e+01   2.3444900e+01   2.6418800e+01
   8.4392000e+01   2.1389000e+01  -4.0149400e+00
   8.6315100e+01   2.2774700e+01   5.4188900e+00
   8.1426400e+01   2.2400600e+01  -1.5057600e+01
   8.4311900e+01   2.2624300e+01  -3.1124600e+00
   8.0869900e+01   2.1264700e+01  -1.8406700e+01
   8.7793100e+01   2.3465400e+01   1.2419400e+01
   8.3755200e+01   2.3622800e+01  -4.4058000e+00
   8.4933400e+01   2.4733600e+01   1.5745500e+00
   9.2093200e+01   2.5422100e+01   3.3333300e+01
   8.5954700e+01   2.4661600e+01   5.7838800e+00
   8.5803200e+01   2.4738800e+01   5.2166200e+00
   8.0848200e+01   2.4634800e+01  -1.5135000e+01
   8.3484600e+01   2.2451800e+01  -6.6846000e+00
   7.8781200e+01   2.2958800e+01  -2.4893500e+01
   8.1409900e+01   2.2968800e+01  -1.4554200e+01
   8.4027100e+01   2.3946700e+01  -2.9686400e+00
   8.2024400e+01   2.3896800e+01  -1.1166200e+01
   7.8580300e+01   2.4043500e+01  -2.4578800e+01
   8.2661100e+01   2.4834700e+01  -7.6640300e+00
   8.5025700e+01   2.4743200e+01   1.9576200e+00
   8.3221600e+01   2.4187500e+01  -6.0235700e+00
   8.1352500e+01   2.5161200e+01  -1.2603200e+01
   8.6291700e+01   2.3881900e+01   6.4230600e+00
   7.9899800e+01   2.3606400e+01  -1.9900000e+01
   8.4969400e+01   2.4322200e+01   1.3105900e+00
   8.2450600e+01   2.4963300e+01  -8.3801300e+00
   8.9899600e+01   2.5235900e+01   2.3357800e+01
   7.9804600e+01   2.4192100e+01  -1.9675400e+01
   8.3972700e+01   2.3114500e+01  -4.0191000e+00
   8.2553600e+01   2.4474600e+01  -8.4671900e+00
   8.1444600e+01   2.3089000e+01  -1.4297100e+01
   7.8370500e+01   2.4651600e+01  -2.4777000e+01
   8.3425000e+01   2.4746100e+01  -4.6342200e+00
   8.0419400e+01   2.5900100e+01  -1.5559600e+01
   7.9970400e+01   2.5618900e+01  -1.7605100e+01
   8.6782900e+01   2.4706000e+01   9.3333200e+00
   8.0354600e+01   2.6046500e+01  -1.5680700e+01
   7.7484400e+01   2.5037200e+01  -2.7799300e+01
   8.8661800e+01   2.5699600e+01   1.8402100e+01
   8.3100000e+01   2.5570100e+01  -5.1394700e+00
   8.6745100e+01   2.5713600e+01   1.0181100e+01
   7.9630100e+01   2.5230700e+01  -1.9319800e+01
   8.3058600e+01   2.3794400e+01  -7.0837200e+00
   8.5757600e+01   2.3811800e+01   4.1033000e+00
   8.0486500e+01   2.4064300e+01  -1.7130300e+01
   8.4800600e+01   2.4533200e+01   8.2131200e-01
   8.2125800e+01   2.4566600e+01  -1.0086500e+01
   8.1427500e+01   2.3997100e+01  -1.3457800e+01
   7.9168900e+01   2.5769100e+01  -2.0575800e+01
   8.2191000e+01   2.5477400e+01  -8.9129500e+00
   7.7481400e+01   2.5760600e+01  -2.7065800e+01
   8.8854500e+01   2.4079600e+01   1.7627400e+01
   8.1212500e+01   2.3836200e+01  -1.4475500e+01
   8.8104100e+01   2.3820800e+01   1.4105300e+01
   8.4217000e+01   2.3129300e+01  -2.9962200e+00
   7.7903000e+01   2.5813600e+01  -2.5412800e+01
   8.6893400e+01   2.6638900e+01   1.1729600e+01
   8.8137300e+01   2.4645000e+01   1.5084400e+01
   8.9404800e+01   2.4219100e+01   2.0166900e+01
   8.5635200e+01   2.5431500e+01   5.2108700e+00
   8.3534200e+01   2.3711000e+01  -5.2227800e+00
   8.1731600e+01   2.4056500e+01  -1.2180000e+01
   7.8723300e+01   2.4788000e+01  -2.3292200e+01
   7.8854900e+01   2.5689200e+01  -2.1872500e+01
   8.6992500e+01   2.4693800e+01   1.0217900e+01
   7.8188200e+01   2.5260400e+01  -2.4867800e+01
   8.8440400e+01   2.5412000e+01   1.7163400e+01
   8.0947700e+01   2.5323400e+01  -1.4040500e+01
   8.3311900e+01   2.6658100e+01  -3.1867600e+00
   9.1125000e+01   2.5235900e+01   2.8805500e+01
   8.1922200e+01   2.5436700e+01  -1.0056200e+01
   8.2993700e+01   2.6750800e+01  -4.3970500e+00
   8.7004100e+01   2.3419600e+01   8.9921000e+00
   7.6671500e+01   2.4403500e+01  -3.1484200e+01
   8.7926600e+01   2.6409800e+01   1.5936100e+01
   8.8492400e+01   2.7227400e+01   1.9200500e+01
   8.7839400e+01   2.5040200e+01   1.4191600e+01
   8.5415800e+01   2.5552200e+01   4.4020800e+00
   7.7751300e+01   2.3192400e+01  -2.8628600e+01
   8.5773300e+01   2.3683500e+01   4.0232100e+00
   7.6843600e+01   2.3544100e+01  -3.1699700e+01
   8.3245400e+01   2.5468000e+01  -4.6463800e+00
   8.2940300e+01   2.6089100e+01  -5.2690000e+00
   8.1578900e+01   2.4286700e+01  -1.2574900e+01
   8.5152500e+01   2.3809000e+01   1.5683300e+00
   7.9628700e+01   2.5684400e+01  -1.8870900e+01
   8.5190600e+01   2.5815300e+01   3.7267400e+00
   8.4267200e+01   2.5066300e+01  -8.5148100e-01
   8.6460900e+01   2.4959500e+01   8.2231800e+00
   8.5701900e+01   2.2480700e+01   2.5397800e+00
   8.4317200e+01   2.5797800e+01   7.5081500e-02
   8.2663900e+01   2.3904900e+01  -8.5748400e+00
   7.5774300e+01   2.4346800e+01  -3.4907500e+01
   8.5472800e+01   2.5593600e+01   4.6911900e+00
   8.1169800e+01   2.5261500e+01  -1.3223200e+01
   8.4334200e+01   2.5841900e+01   1.9507200e-01
   8.7339300e+01   2.4550000e+01   1.1546500e+01
   7.5024800e+01   2.6012400e+01  -3.6004200e+01
   8.0885700e+01   2.5424400e+01  -1.4190800e+01
   7.4992600e+01   2.6018500e+01  -3.6110200e+01
   8.2100800e+01   2.5790400e+01  -8.9648500e+00
   8.9460000e+01   2.6590500e+01   2.2788300e+01
   8.5988400e+01   2.5107900e+01   6.3739400e+00
   8.3602700e+01   2.4854900e+01  -3.7982100e+00
   8.0659100e+01   2.4021700e+01  -1.6484400e+01
   8.1226700e+01   2.3987900e+01  -1.4271100e+01
   8.9604600e+01   2.5288100e+01   2.2121200e+01
   8.0143400e+01   2.3618200e+01  -1.8920900e+01
   8.4659400e+01   2.5910100e+01   1.6152700e+00
   8.1284200e+01   2.6910100e+01  -1.1116200e+01
   8.5520400e+01   2.6455200e+01   5.7532500e+00
   8.1023100e+01   2.5450800e+01  -1.3614900e+01
   7.5299100e+01   2.7365100e+01  -3.3637400e+01
   8.6080900e+01   2.5157600e+01   6.8139300e+00
   8.3524200e+01   2.5284600e+01  -3.6914900e+00
   8.6166500e+01   2.5507900e+01   7.5200600e+00
   8.9212900e+01   2.3986800e+01   1.9102200e+01
   7.9773300e+01   2.6297700e+01  -1.7701500e+01
   8.3626900e+01   2.4385900e+01  -4.1672400e+00
   8.3168500e+01   2.4778200e+01  -5.6566500e+00
   7.9992500e+01   2.6296000e+01  -1.6840900e+01
   8.4003700e+01   2.5918300e+01  -1.0868900e+00
   8.0666600e+01   2.4196000e+01  -1.6285100e+01
   8.8159300e+01   2.6885000e+01   1.7412300e+01
   8.8055300e+01   2.4679500e+01   1.4763300e+01
   8.5782800e+01   2.4359500e+01   4.7596600e+00
   8.2428200e+01   2.4003100e+01  -9.4319800e+00
   8.4402200e+01   2.4007800e+01  -1.3522200e+00
   8.1142000e+01   2.4908300e+01  -1.3683100e+01
   8.6541800e+01   2.4836900e+01   8.4440200e+00
   8.0171800e+01   2.4854200e+01  -1.7582600e+01
   8.0572500e+01   2.5413400e+01  -1.5435900e+01
   8.2473600e+01   2.3361600e+01  -9.8889200e+00
   7.9716300e+01   2.3465400e+01  -2.0751200e+01
   8.3538300e+01   2.4262900e+01  -4.6607700e+00
   7.9647500e+01   2.3910300e+01  -2.0571300e+01
   8.3850300e+01   2.3921200e+01  -3.7163700e+00
   8.1803700e+01   2.4703700e+01  -1.1246100e+01
   8.2836700e+01   2.4010500e+01  -7.7673200e+00
   7.7367900e+01   2.4311100e+01  -2.8948900e+01
   7.9982100e+01   2.5676300e+01  -1.7498200e+01
   8.6270800e+01   2.6352900e+01   8.8015900e+00
   8.3027100e+01   2.6871700e+01  -4.1325200e+00
   8.3509900e+01   2.7778800e+01  -1.2539800e+00
   8.5911900e+01   2.6399400e+01   7.3422700e+00
   8.5862600e+01   2.6196000e+01   6.9317400e+00
   8.0409600e+01   2.6452900e+01  -1.5045900e+01
   7.8458400e+01   2.6806100e+01  -2.2284900e+01
   8.1274200e+01   2.7172200e+01  -1.0892200e+01
   8.1326800e+01   2.8212000e+01  -9.6446500e+00
   8.7289100e+01   2.6645300e+01   1.3430600e+01
   8.9244900e+01   2.6894500e+01   2.2148700e+01
   8.7511100e+01   2.6015900e+01   1.3757600e+01
   8.6303500e+01   2.6084200e+01   8.6764300e+00
   8.4079700e+01   2.5711400e+01  -9.8083500e-01
   8.0883300e+01   2.6447100e+01  -1.3177300e+01
   8.3118300e+01   2.7414900e+01  -3.2187100e+00
   7.8229800e+01   2.7278500e+01  -2.2690500e+01
   8.5200800e+01   2.8121700e+01   6.0809700e+00
   8.3266800e+01   2.4781600e+01  -5.2453400e+00
   8.4393100e+01   2.6413900e+01   1.0125800e+00
   8.6931600e+01   2.3572600e+01   8.8185600e+00
   8.5999800e+01   2.6401700e+01   7.7136900e+00
   8.5473400e+01   2.6845900e+01   5.9418800e+00
   8.5277700e+01   2.5732400e+01   4.0110500e+00
   8.4006200e+01   2.4881700e+01  -2.1130100e+00
   7.4058200e+01   2.5194300e+01  -4.0350000e+01
   8.8078000e+01   2.6037700e+01   1.6220000e+01
   8.3792300e+01   2.4617000e+01  -3.2574300e+00
   8.5161400e+01   2.5084900e+01   2.8810700e+00
   8.0895100e+01   2.4470300e+01  -1.5102900e+01
   8.8959100e+01   2.5168900e+01   1.9175700e+01
   7.8291400e+01   2.6980500e+01  -2.2755300e+01
   7.9899800e+01   2.3606400e+01  -1.9900000e+01
