# Supplementary material for: Error Correction and the Structure of Inter-Trial Fluctuations in a Redundant Movement Task
Source: PLoS Comput Biol. 2016 Sep 19;12(9):e1005118. doi: 10.1371/journal.pcbi.1005118 (PMC5028073; doi:10.1371/journal.pcbi.1005118)
Supplement: S1 Data and Code — (ZIP) [file pcbi.1005118.s001.zip › Shuffleboard_Data_and_Code/Data/S3HF.txt]

   8.0091200e+01   2.5473200e+01  -5.5235000e+01
   9.9036400e+01   2.4987400e+01   7.3893100e+00
   9.1753400e+01   2.4185700e+01  -1.9252600e+01
   9.5538600e+01   2.4023300e+01  -6.2307600e+00
   9.5089200e+01   2.4106500e+01  -7.7453800e+00
   8.8940000e+01   2.3029600e+01  -2.9864800e+01
   9.5950800e+01   2.3871200e+01  -4.9157800e+00
   9.8199300e+01   2.2663200e+01   1.9909800e+00
   9.9537800e+01   2.4959000e+01   9.1959400e+00
   1.0325600e+02   2.4468200e+01   2.2745300e+01
   9.0264600e+01   2.2609200e+01  -2.5869700e+01
   9.9110600e+01   2.2556000e+01   5.2316600e+00
   9.3313700e+01   2.2207100e+01  -1.5863000e+01
   9.7568200e+01   2.3980600e+01   1.0146200e+00
   9.1941100e+01   2.4204500e+01  -1.8592700e+01
   9.5779600e+01   2.5359900e+01  -4.0387000e+00
   9.6714900e+01   2.3838300e+01  -2.2152700e+00
   1.0179500e+02   2.6221900e+01   1.8917800e+01
   9.4867800e+01   2.5806700e+01  -6.8227400e+00
   9.8575200e+01   2.3878200e+01   4.5790100e+00
   9.2467100e+01   2.4351900e+01  -1.6645700e+01
   9.1540000e+01   2.4406400e+01  -1.9759400e+01
   1.0346100e+02   2.4332000e+01   2.3395500e+01
   1.0162000e+02   2.3666700e+01   1.5708700e+01
   8.7108500e+01   2.3821800e+01  -3.5066900e+01
   9.8500500e+01   2.2533100e+01   2.9672500e+00
   9.7190800e+01   2.4289600e+01  -4.4331900e-02
   9.3546400e+01   2.5369200e+01  -1.1901000e+01
   9.6523300e+01   2.3964900e+01  -2.7733200e+00
   1.0403100e+02   2.4277400e+01   2.5537600e+01
   9.1707100e+01   2.2780000e+01  -2.0820500e+01
   9.4178300e+01   2.4151900e+01  -1.0903100e+01
   9.1399800e+01   2.4257400e+01  -2.0386700e+01
   1.0684200e+02   2.3740500e+01   3.6016200e+01
   9.7514900e+01   2.6434000e+01   3.2734500e+00
   9.6347200e+01   2.5752100e+01  -1.6424500e+00
   9.2111000e+01   2.6294200e+01  -1.5921400e+01
   9.6492800e+01   2.4570800e+01  -2.2813800e+00
   9.2791900e+01   2.3639400e+01  -1.6234700e+01
   1.0312300e+02   2.2920200e+01   2.0684800e+01
   8.9944200e+01   2.3401100e+01  -2.6154500e+01
   1.0181300e+02   2.4524900e+01   1.7296700e+01
   9.2863700e+01   2.1511000e+01  -1.8124900e+01
   9.0497400e+01   2.3599300e+01  -2.4096500e+01
   1.0206500e+02   2.5392600e+01   1.9121600e+01
   9.7770700e+01   2.6182700e+01   3.9383400e+00
   9.1946600e+01   2.3964800e+01  -1.8822700e+01
   9.6106500e+01   2.4475500e+01  -3.7675400e+00
   9.9144400e+01   2.3920000e+01   6.7206400e+00
   9.5935100e+01   2.4981600e+01  -3.8613400e+00
   8.7521800e+01   2.2694200e+01  -3.4861200e+01
   9.4682600e+01   2.6248900e+01  -7.0382400e+00
   9.3016500e+01   2.4684100e+01  -1.4414800e+01
   9.7496000e+01   2.6632100e+01   3.3769900e+00
   9.6334400e+01   2.6656800e+01  -7.5805800e-01
   9.9626500e+01   2.5072500e+01   9.6541200e+00
   9.9108700e+01   2.6137400e+01   8.7967500e+00
   9.3499800e+01   2.5104800e+01  -1.2331100e+01
   9.9715400e+01   2.5090300e+01   1.0002700e+01
   9.1466100e+01   2.4961300e+01  -1.9456400e+01
   9.2072800e+01   2.4868300e+01  -1.7478800e+01
   1.0102100e+02   2.4993300e+01   1.4774000e+01
   9.2321500e+01   2.4264000e+01  -1.7258500e+01
   1.0264300e+02   2.4162900e+01   2.0086800e+01
   9.8153400e+01   2.4315500e+01   3.4795000e+00
   9.0740600e+01   2.5038400e+01  -2.1837000e+01
   9.5418400e+01   2.4826600e+01  -5.8546700e+00
   9.5916300e+01   2.5867100e+01  -3.0426200e+00
   1.0214100e+02   2.5440500e+01   1.9439400e+01
   9.1835200e+01   2.4152200e+01  -1.9019000e+01
   1.0060300e+02   2.4585800e+01   1.2803500e+01
   9.3458600e+01   2.4868900e+01  -1.2705500e+01
   9.6537600e+01   2.5759500e+01  -9.3649900e-01
   9.6401800e+01   2.4835800e+01  -2.3384000e+00
   9.1991300e+01   2.5829100e+01  -1.6811400e+01
   9.5865400e+01   2.6467100e+01  -2.6237400e+00
   8.6453500e+01   2.7150700e+01  -3.3852000e+01
   9.5361400e+01   2.4871000e+01  -6.0137500e+00
   9.0316100e+01   2.5900900e+01  -2.2407500e+01
   9.6251100e+01   2.5899100e+01  -1.8206600e+00
   9.4321200e+01   2.5621200e+01  -8.9362500e+00
   9.7385500e+01   2.5010100e+01   1.3766500e+00
   9.6449000e+01   2.4499400e+01  -2.5098900e+00
   8.8323300e+01   2.5272200e+01  -2.9660500e+01
   9.1004800e+01   2.4561800e+01  -2.1421700e+01
   1.0264900e+02   2.4900800e+01   2.0845500e+01
   8.8862400e+01   2.5292500e+01  -2.7861700e+01
   9.5270800e+01   2.5827300e+01  -5.3772000e+00
   8.3515300e+01   2.5481200e+01  -4.4815600e+01
   1.0030300e+02   2.6347300e+01   1.3444400e+01
   8.9300500e+01   2.5449400e+01  -2.6249700e+01
   1.0178800e+02   2.5530500e+01   1.8196500e+01
   9.3782400e+01   2.5257600e+01  -1.1179800e+01
   9.1071800e+01   2.5850300e+01  -1.9912500e+01
   9.1571200e+01   2.5472700e+01  -1.8586700e+01
   9.6675900e+01   2.5636400e+01  -5.6707700e-01
   9.9772600e+01   2.5561300e+01   1.0684900e+01
   9.2951900e+01   2.5930500e+01  -1.3392400e+01
   9.3648900e+01   2.5984400e+01  -1.0919100e+01
   9.5908400e+01   2.7533000e+01  -1.4100100e+00
   7.8756300e+01   2.5549900e+01  -5.9104900e+01
   9.9511600e+01   2.5010700e+01   9.1680100e+00
   8.8576400e+01   2.5350400e+01  -2.8743300e+01
   9.6166200e+01   2.6742500e+01  -1.2908600e+00
   8.9578100e+01   2.6474000e+01  -2.4299800e+01
   9.2630000e+01   2.7243700e+01  -1.3189900e+01
   8.9562500e+01   2.8277800e+01  -2.2551600e+01
   9.1639500e+01   2.7394000e+01  -1.6433800e+01
   9.6769700e+01   2.6192500e+01   3.4107200e-01
   9.5793800e+01   2.5371500e+01  -3.9766800e+00
   9.5864900e+01   2.7565300e+01  -1.5297800e+00
   9.2625100e+01   2.5342200e+01  -1.5107100e+01
   9.2753400e+01   2.6315400e+01  -1.3692800e+01
   9.4157700e+01   1.8824200e+01  -1.6315100e+01
   1.0490200e+02   2.4587800e+01   2.9224500e+01
   9.9992700e+01   2.7230900e+01   1.3163900e+01
   9.0651200e+01   2.5029800e+01  -2.2150900e+01
   9.5784000e+01   2.7907500e+01  -1.4744400e+00
   8.6955800e+01   2.7241000e+01  -3.2144000e+01
   1.0368900e+02   2.6180300e+01   2.6121100e+01
   9.5739100e+01   2.6894300e+01  -2.6582700e+00
   9.0027500e+01   2.5577800e+01  -2.3696100e+01
   9.2281600e+01   2.8547000e+01  -1.3090300e+01
   9.5530600e+01   2.8234900e+01  -2.0483800e+00
   9.5540900e+01   2.9087100e+01  -1.1599200e+00
   8.6181700e+01   2.7010500e+01  -3.4865400e+01
   9.5211100e+01   2.7440100e+01  -3.9783600e+00
   8.7086100e+01   2.9584300e+01  -2.9379700e+01
   9.9576900e+01   2.8490000e+01   1.2886800e+01
   9.1413300e+01   2.9816100e+01  -1.4782300e+01
   9.0688000e+01   2.7457500e+01  -1.9605000e+01
   9.5671500e+01   2.7204700e+01  -2.5781700e+00
   9.1098400e+01   2.9001300e+01  -1.6676600e+01
   9.4610700e+01   2.7902600e+01  -5.6347900e+00
   1.0145900e+02   2.6243100e+01   1.7673700e+01
   8.3395300e+01   2.8139900e+01  -4.2525200e+01
   9.4988000e+01   2.7728700e+01  -4.4858400e+00
   9.1846800e+01   2.7983600e+01  -1.5138000e+01
   9.6163600e+01   2.7280300e+01  -7.4576400e-01
   8.8399600e+01   2.7818900e+01  -2.6864500e+01
   9.5718800e+01   2.8298300e+01  -1.3225300e+00
   9.6446900e+01   2.8385400e+01   1.3734100e+00
   9.3606700e+01   2.7841700e+01  -9.2104500e+00
   9.4909000e+01   2.8298600e+01  -4.1856500e+00
   9.5410300e+01   2.7909000e+01  -2.8096900e+00
   9.2455800e+01   2.8484800e+01  -1.2547400e+01
   1.0090500e+02   2.7931900e+01   1.7281500e+01
   9.6379900e+01   2.7228500e+01  -2.7113300e-02
   9.9125600e+01   2.6672800e+01   9.4039900e+00
   8.7696700e+01   2.6085900e+01  -3.0898500e+01
   1.0601000e+02   2.4754700e+01   3.3749800e+01
   7.7451800e+01   2.5166600e+01  -6.3281000e+01
   9.5547600e+01   2.5326400e+01  -4.9070000e+00
   8.4485300e+01   2.7491100e+01  -3.9770600e+01
   1.0649000e+02   2.8560700e+01   3.9453500e+01
   8.2348500e+01   2.7454200e+01  -4.6449800e+01
   9.6465500e+01   2.8108800e+01   1.1470600e+00
   9.5104400e+01   2.7238900e+01  -4.5589600e+00
   1.0452900e+02   2.6515800e+01   2.9707800e+01
   8.3214500e+01   2.7701500e+01  -4.3522400e+01
   9.8166600e+01   2.6632100e+01   5.8405300e+00
   9.3087900e+01   2.6805300e+01  -1.2048200e+01
   9.4783300e+01   2.8235800e+01  -4.6941900e+00
   9.4518300e+01   2.7141600e+01  -6.7192700e+00
   9.7793900e+01   2.6812800e+01   4.6628500e+00
   9.8018700e+01   2.7191600e+01   5.8647800e+00
   9.8059800e+01   2.7424000e+01   6.2431000e+00
   9.5067600e+01   2.9847000e+01  -2.0792600e+00
   9.2290700e+01   2.7778200e+01  -1.3821600e+01
   8.8411300e+01   2.9117200e+01  -2.5525900e+01
   9.2577900e+01   2.8256800e+01  -1.2355700e+01
   1.0447000e+02   2.9357200e+01   3.2322300e+01
   9.2168200e+01   2.6016600e+01  -1.6014400e+01
   9.6757800e+01   2.9104400e+01   3.2097900e+00
   8.3489200e+01   3.1194500e+01  -3.9185700e+01
   1.0419800e+02   3.0418100e+01   3.2328900e+01
   1.0237700e+02   2.8428400e+01   2.3338500e+01
   9.3351800e+01   2.7844700e+01  -1.0098600e+01
   9.3542500e+01   3.0450200e+01  -6.8231900e+00
   9.6894300e+01   3.0287500e+01   4.8849300e+00
   9.1572500e+01   2.7202800e+01  -1.6859800e+01
   9.5779900e+01   2.7228800e+01  -2.1687100e+00
   9.5875300e+01   2.8759000e+01  -2.9785900e-01
   9.1431700e+01   3.1084700e+01  -1.3458000e+01
   9.1401700e+01   2.8611100e+01  -1.6025300e+01
   9.1801700e+01   2.9195500e+01  -1.4077800e+01
   9.7191700e+01   2.8473100e+01   4.1433900e+00
   1.0148100e+02   2.9818300e+01   2.1337100e+01
   9.1020500e+01   2.7568700e+01  -1.8360800e+01
   9.6465100e+01   2.9934200e+01   2.9880200e+00
   9.4599100e+01   2.7949600e+01  -5.6302600e+00
   9.7831400e+01   2.7493700e+01   5.4816600e+00
   9.0676200e+01   2.9217700e+01  -1.7875100e+01
   9.9354300e+01   2.6561200e+01   1.0134500e+01
   9.0753800e+01   2.7748300e+01  -1.9082600e+01
   9.5004600e+01   2.9123600e+01  -3.0287800e+00
   9.6041200e+01   2.8948500e+01   4.7290700e-01
   9.1747900e+01   2.8412000e+01  -1.5047300e+01
   1.0358500e+02   2.8685900e+01   2.8229200e+01
   8.0014700e+01   3.1358100e+01  -4.9577900e+01
   9.4821100e+01   2.7839600e+01  -4.9552000e+00
   9.6081900e+01   2.8899400e+01   5.7988200e-01
   9.3228300e+01   2.8195200e+01  -1.0170700e+01
   9.8018000e+01   2.9000700e+01   7.6709700e+00
   9.4232200e+01   2.9288300e+01  -5.5764400e+00
   9.8824700e+01   2.8266200e+01   9.8697100e+00
   9.1635000e+01   2.8624100e+01  -1.5219000e+01
   9.3633800e+01   2.7450800e+01  -9.5158000e+00
   9.3500600e+01   2.9996800e+01  -7.4516100e+00
   8.7034900e+01   3.0199400e+01  -2.8937100e+01
   9.9360400e+01   3.0332700e+01   1.3922800e+01
   9.7639900e+01   2.7183000e+01   4.4775200e+00
   9.6377300e+01   3.0070800e+01   2.8075100e+00
   9.9104600e+01   2.8048200e+01   1.0701800e+01
   9.7074600e+01   3.0949400e+01   6.1933500e+00
   8.7394500e+01   2.8204200e+01  -2.9756100e+01
   9.7431200e+01   2.8516300e+01   5.0479100e+00
   9.3177800e+01   3.0886900e+01  -7.6525800e+00
   9.3928600e+01   2.8590600e+01  -7.3432900e+00
   9.1395200e+01   3.0075500e+01  -1.4585200e+01
   9.0705700e+01   2.9739600e+01  -1.7255900e+01
   1.0213000e+02   2.8935600e+01   2.2911900e+01
   9.4776200e+01   2.9026700e+01  -3.9264100e+00
   9.9362000e+01   3.1738900e+01   1.5342600e+01
   9.6333400e+01   2.9391000e+01   1.9716000e+00
   9.2887000e+01   3.1616000e+01  -7.9374400e+00
   9.6674400e+01   3.1024300e+01   4.8298800e+00
   9.4481800e+01   3.1047000e+01  -2.9417100e+00
   9.0035400e+01   3.2933500e+01  -1.6312800e+01
   9.4775600e+01   3.2162600e+01  -7.9246900e-01
   9.3195600e+01   3.1330300e+01  -7.1497800e+00
   9.7998500e+01   3.1026100e+01   9.6238200e+00
   9.9349000e+01   3.2621100e+01   1.6173900e+01
   8.9626500e+01   3.0290600e+01  -2.0324300e+01
   9.4672300e+01   3.4462200e+01   1.1435700e+00
   8.0955500e+01   3.5592900e+01  -4.2528500e+01
   9.9028300e+01   3.3419700e+01   1.5789900e+01
   8.9671000e+01   3.0419400e+01  -2.0044900e+01
   9.8132700e+01   3.1024100e+01   1.0107700e+01
   1.0143300e+02   3.1088800e+01   2.2423500e+01
   9.4509900e+01   2.9024900e+01  -4.8649300e+00
   9.1451800e+01   3.2770300e+01  -1.1695400e+01
   8.7928200e+01   3.4631800e+01  -2.1588500e+01
   9.7839200e+01   3.1626500e+01   9.6446400e+00
   9.9884600e+01   3.2887800e+01   1.8426000e+01
   8.6232400e+01   3.4046100e+01  -2.7666800e+01
   1.0049200e+02   3.0728300e+01   1.8526100e+01
   9.2486300e+01   3.0099300e+01  -1.0829000e+01
   8.7011400e+01   3.0950800e+01  -2.8260600e+01
   7.5823900e+01   3.2463500e+01  -6.0621800e+01
   1.0862800e+02   3.2687200e+01   5.2113400e+01
   9.9209300e+01   3.2893600e+01   1.5929300e+01
   9.8920500e+01   2.9683000e+01   1.1658500e+01
   8.4837400e+01   3.3130800e+01  -3.3020500e+01
   1.0006400e+02   3.0343300e+01   1.6529400e+01
   9.3998500e+01   3.1123800e+01  -4.5868200e+00
   9.4224000e+01   3.0591600e+01  -4.3141000e+00
   9.7376800e+01   3.0745300e+01   7.0851100e+00
   9.4445700e+01   2.8431500e+01  -5.6850000e+00
   9.6382800e+01   3.1284800e+01   4.0307500e+00
   9.3495100e+01   3.1343200e+01  -6.0962000e+00
   9.8202700e+01   3.1394500e+01   1.0739100e+01
   9.3066500e+01   3.3288900e+01  -5.6452500e+00
   9.9631400e+01   3.1951600e+01   1.6552400e+01
   9.7092800e+01   3.0806900e+01   6.0933100e+00
   9.2523700e+01   3.1171900e+01  -9.6370700e+00
   8.4838200e+01   3.1344100e+01  -3.4815700e+01
   9.1762000e+01   3.1262400e+01  -1.2157200e+01
   9.0353600e+01   3.4272200e+01  -1.3907200e+01
   9.2731900e+01   3.1586700e+01  -8.4972900e+00
   9.5536200e+01   3.1315600e+01   1.0530400e+00
   9.7220600e+01   2.8214500e+01   3.9896100e+00
   1.0010200e+02   3.0498900e+01   1.6849400e+01
   1.0233300e+02   2.9320500e+01   2.4066100e+01
   8.6892300e+01   3.0251400e+01  -2.9336700e+01
   9.4768400e+01   2.9687400e+01  -3.2925200e+00
   9.4334700e+01   2.9192900e+01  -5.3130700e+00
   9.6461800e+01   2.9087000e+01   2.1290400e+00
   9.0234100e+01   2.9327500e+01  -1.9252500e+01
   9.2646900e+01   2.9908900e+01  -1.0465900e+01
   9.8921900e+01   2.8222400e+01   1.0200000e+01
   8.8723000e+01   2.7302600e+01  -2.6307100e+01
   9.6756900e+01   2.8826100e+01   2.9280800e+00
   8.5770200e+01   2.9296100e+01  -3.3895400e+01
   9.4753500e+01   2.9751300e+01  -3.2838000e+00
   8.9854600e+01   2.9972500e+01  -1.9878600e+01
   9.0251900e+01   2.8107000e+01  -2.0426200e+01
   9.9959700e+01   2.9886800e+01   1.5703400e+01
   8.8662100e+01   2.9559700e+01  -2.4252500e+01
   9.6315200e+01   2.9877400e+01   2.3938100e+00
   9.8373300e+01   3.1627800e+01   1.1591000e+01
   9.7281000e+01   2.8923100e+01   4.9164400e+00
   9.3277300e+01   3.1389300e+01  -6.8052000e+00
   9.3931500e+01   2.8802000e+01  -7.1162600e+00
   9.3422200e+01   2.9094800e+01  -8.5965800e+00
   9.3328700e+01   2.9480100e+01  -8.5407100e+00
   9.8828200e+01   3.0052700e+01   1.1686700e+01
   8.9627800e+01   2.8838600e+01  -2.1771000e+01
   9.0354100e+01   2.8156100e+01  -2.0041800e+01
   9.6719900e+01   3.4047700e+01   8.0140700e+00
   8.9506200e+01   3.0183700e+01  -2.0832700e+01
   9.6599000e+01   2.8518000e+01   2.0325200e+00
   9.6197600e+01   2.9648400e+01   1.7394700e+00
   9.0997200e+01   2.8921500e+01  -1.7087100e+01
   9.2492700e+01   3.0960200e+01  -9.9481200e+00
   9.5668000e+01   3.0121700e+01   3.2558200e-01
   9.3908700e+01   2.9994600e+01  -6.0097700e+00
   1.0328700e+02   2.9287200e+01   2.7679500e+01
   9.7750300e+01   2.8612100e+01   6.3062100e+00
   9.3872600e+01   2.8997100e+01  -7.1285900e+00
   8.8863100e+01   2.9991400e+01  -2.3159600e+01
   9.0433800e+01   2.7402300e+01  -2.0516900e+01
   9.2011000e+01   2.7648700e+01  -1.4933200e+01
   9.7212800e+01   2.8294900e+01   4.0354900e+00
   1.0094700e+02   2.6333000e+01   1.5840100e+01
   9.6005300e+01   2.6414100e+01  -2.1802500e+00
   8.3378200e+01   2.9673700e+01  -4.1043500e+01
   1.0094900e+02   3.1927600e+01   2.1441300e+01
   9.7666600e+01   3.0762000e+01   8.1532000e+00
   9.5513500e+01   2.9568600e+01  -7.7530300e-01
   9.4440500e+01   2.9683700e+01  -4.4679200e+00
   9.6573500e+01   3.2945600e+01   6.3853200e+00
   9.1521100e+01   2.9035700e+01  -1.5194200e+01
   9.5094300e+01   2.9234100e+01  -2.5975900e+00
   9.1578800e+01   3.0605400e+01  -1.3429700e+01
   9.7985800e+01   3.0351400e+01   8.9002400e+00
   1.0232200e+02   2.9194300e+01   2.3898000e+01
   9.5684900e+01   2.8767400e+01  -9.6715600e-01
   9.7826200e+01   2.9247500e+01   7.2192900e+00
   9.5330000e+01   2.9766100e+01  -1.2288800e+00
   9.8714200e+01   2.8953300e+01   1.0171100e+01
   1.0028500e+02   2.9128100e+01   1.6159700e+01
   9.8860100e+01   2.8026000e+01   9.7746200e+00
   9.0480200e+01   2.8204200e+01  -1.9552400e+01
   9.9959500e+01   2.7984600e+01   1.3798600e+01
   9.5031800e+01   2.6882900e+01  -5.1700300e+00
   8.9535700e+01   3.0627200e+01  -2.0299700e+01
   1.0479800e+02   2.2365100e+01   2.6603500e+01
   8.9518700e+01   3.1649900e+01  -1.9321800e+01
   1.0202700e+02   2.7578700e+01   2.1162600e+01
   1.0146400e+02   2.6011300e+01   1.7466500e+01
   9.3290500e+01   2.8218600e+01  -9.9300200e+00
   9.9716900e+01   2.7615200e+01   1.2531300e+01
   9.2807600e+01   3.0062800e+01  -9.7582200e+00
   9.9620500e+01   3.1247800e+01   1.5808200e+01
   9.8821200e+01   2.8332100e+01   9.9425900e+00
   9.4471800e+01   2.8393700e+01  -5.6299700e+00
   9.4150500e+01   2.6290500e+01  -8.8622800e+00
   9.1784200e+01   2.6893000e+01  -1.6442200e+01
   1.0059000e+02   3.2299400e+01   2.0468400e+01
   9.1018300e+01   3.0843100e+01  -1.5115700e+01
   8.5795400e+01   3.3003100e+01  -3.0117600e+01
   1.0111500e+02   2.9716900e+01   1.9855900e+01
   9.3544800e+01   2.9758000e+01  -7.5173500e+00
   9.7247800e+01   3.1062500e+01   6.9094700e+00
   9.4310600e+01   3.0958500e+01  -3.6312900e+00
   9.6888900e+01   3.0819000e+01   5.3967700e+00
   1.0107200e+02   3.1293500e+01   2.1268700e+01
   9.6103000e+01   2.8839800e+01   5.7786500e-01
   9.4498400e+01   2.8214400e+01  -5.7160400e+00
   9.0886400e+01   3.0745800e+01  -1.5640200e+01
   9.3681500e+01   3.0852200e+01  -5.9375900e+00
   9.5036300e+01   3.0435500e+01  -1.5999100e+00
   9.7365600e+01   3.2182200e+01   8.4818300e+00
   9.5571700e+01   2.8832700e+01  -1.3201800e+00
   9.5238700e+01   2.9646500e+01  -1.6739800e+00
   8.9111100e+01   2.9458800e+01  -2.2867300e+01
   9.4597600e+01   2.8015600e+01  -5.5699900e+00
   9.9370000e+01   3.1331500e+01   1.4964400e+01
   8.8775000e+01   3.0937100e+01  -2.2500400e+01
   9.6445100e+01   2.9644100e+01   2.6259600e+00
   9.2902900e+01   2.8162700e+01  -1.1334000e+01
   8.9341000e+01   2.8259300e+01  -2.3305100e+01
   9.9877100e+01   2.9163600e+01   1.4674200e+01
   9.7891800e+01   2.7770800e+01   5.9705600e+00
   9.3103100e+01   3.0035100e+01  -8.7684600e+00
   9.2870400e+01   2.8962600e+01  -1.0641300e+01
   9.2584300e+01   2.9316400e+01  -1.1274200e+01
   1.0190500e+02   2.9915600e+01   2.3031900e+01
   9.7825600e+01   2.8033200e+01   5.9994600e+00
   9.6701400e+01   2.8091900e+01   1.9921500e+00
   9.2050800e+01   2.8934200e+01  -1.3488900e+01
   9.3920900e+01   2.7419900e+01  -8.5355800e+00
   9.1499300e+01   2.9616700e+01  -1.4696400e+01
   9.9550300e+01   2.9301700e+01   1.3596600e+01
   9.2750600e+01   2.7855700e+01  -1.2161100e+01
   9.8394800e+01   2.7635500e+01   7.6681400e+00
   9.9166200e+01   2.6530500e+01   9.4110600e+00
   8.7007900e+01   3.0038100e+01  -2.9181100e+01
   9.7931200e+01   2.9110700e+01   7.4546900e+00
   9.3324900e+01   2.9232800e+01  -8.8049500e+00
   9.3443200e+01   2.9674000e+01  -7.9458000e+00
   9.4630500e+01   2.9983600e+01  -3.4843700e+00
   9.4988800e+01   2.9883000e+01  -2.3290300e+00
   9.1604800e+01   2.9340100e+01  -1.4605300e+01
   8.8121800e+01   3.0138300e+01  -2.5448600e+01
   9.9755800e+01   3.0841200e+01   1.5894500e+01
   9.0031500e+01   2.9794600e+01  -1.9465200e+01
   9.6073400e+01   2.6462900e+01  -1.8865400e+00
   8.1154000e+01   2.5663000e+01  -5.1859000e+01
   8.6739600e+01   2.7371300e+01  -3.2709900e+01
   9.2330400e+01   2.6630100e+01  -1.4844800e+01
   9.1797700e+01   2.6745500e+01  -1.6541800e+01
   8.8284600e+01   2.4755700e+01  -3.0297400e+01
   9.8914000e+01   2.3673000e+01   5.6246500e+00
   9.0690900e+01   2.5890000e+01  -2.1178400e+01
   9.9548400e+01   2.6741200e+01   1.1034200e+01
   8.9084700e+01   2.5849400e+01  -2.6563900e+01
   1.0065100e+02   2.6113800e+01   1.4504500e+01
   8.5496900e+01   2.6128200e+01  -3.7943900e+01
   9.5822700e+01   2.6887600e+01  -2.3575300e+00
   9.2365900e+01   2.6839700e+01  -1.4516300e+01
   9.2065800e+01   2.8008600e+01  -1.4370200e+01
   8.9951000e+01   2.8421900e+01  -2.1109200e+01
   9.2287700e+01   2.5740000e+01  -1.5872200e+01
   9.4049200e+01   2.5648600e+01  -9.8575000e+00
   8.7894700e+01   2.6627400e+01  -2.9712000e+01
   9.8461800e+01   2.7831800e+01   8.1122700e+00
   9.8759800e+01   2.7027900e+01   8.3952700e+00
   1.0020700e+02   2.6614500e+01   1.3346000e+01
   9.3318500e+01   2.6757700e+01  -1.1294400e+01
   9.3175000e+01   2.8743600e+01  -9.8085400e+00
   9.7942900e+01   2.8724900e+01   7.1187800e+00
   9.8059800e+01   2.6922500e+01   5.7446200e+00
   8.9909300e+01   2.6311100e+01  -2.3358700e+01
   9.8070800e+01   2.5083400e+01   3.9409000e+00
   9.7519300e+01   2.5003600e+01   1.8598300e+00
   9.2617400e+01   2.6220800e+01  -1.4254900e+01
   9.7336800e+01   2.7639000e+01   3.8279800e+00
   1.1043100e+02   2.4965100e+01   5.1753400e+01
   9.4781500e+01   2.7779600e+01  -5.1553600e+00
   9.2649200e+01   3.1799000e+01  -8.5679900e+00
   9.3572600e+01   2.8678700e+01  -8.5102400e+00
   8.3734900e+01   2.9036800e+01  -4.0571000e+01
   1.0277900e+02   2.6695000e+01   2.3141900e+01
   1.0045900e+02   2.6595400e+01   1.4266900e+01
   9.5455800e+01   2.8474400e+01  -2.0739800e+00
   9.4272000e+01   2.6477500e+01  -8.2478200e+00
   9.7107900e+01   2.7708300e+01   3.0730100e+00
   1.0054500e+02   2.7963600e+01   1.5963900e+01
   9.2768500e+01   2.7868100e+01  -1.2095500e+01
   8.9157000e+01   2.9250500e+01  -2.2925000e+01
   9.4657700e+01   2.8436200e+01  -4.9346100e+00
   8.9816100e+01   2.9550300e+01  -2.0435900e+01
   9.8773600e+01   2.9851100e+01   1.1283000e+01
   9.6910100e+01   2.7753400e+01   2.4054200e+00
   9.4948800e+01   2.6199100e+01  -6.1502300e+00
   9.6646600e+01   2.8418500e+01   2.1241200e+00
   9.1747200e+01   2.7597900e+01  -1.5862900e+01
   7.5899800e+01   3.0712700e+01  -6.2164600e+01
   9.2989000e+01   2.8806000e+01  -1.0412900e+01
   1.0010700e+02   2.7441500e+01   1.3809100e+01
   9.0581100e+01   2.5960500e+01  -2.1455000e+01
   9.8431700e+01   2.5209500e+01   5.3907000e+00
   7.8563900e+01   2.6611300e+01  -5.8618700e+01
   9.0165600e+01   2.6317200e+01  -2.2495000e+01
   9.7407000e+01   2.6665100e+01   3.0976400e+00
   9.5621800e+01   2.6629600e+01  -3.3289300e+00
   8.9558000e+01   2.5536400e+01  -2.5327000e+01
   9.7771700e+01   2.4177400e+01   1.9484800e+00
   9.5048900e+01   2.6393400e+01  -5.6092000e+00
   1.0194400e+02   2.4472800e+01   1.7721100e+01
   9.7693000e+01   2.6282200e+01   3.7454500e+00
   9.4385600e+01   2.4821700e+01  -9.5277000e+00
   9.6518200e+01   2.5122800e+01  -1.6421400e+00
   9.7712700e+01   2.6282200e+01   3.8339200e+00
   9.1353600e+01   2.5066400e+01  -1.9740600e+01
   9.9270100e+01   2.2995100e+01   6.2595200e+00
   8.9168900e+01   2.4789700e+01  -2.7345400e+01
   1.0628600e+02   2.6240300e+01   3.6322700e+01
   1.0065500e+02   2.4666200e+01   1.3077100e+01
   9.9519500e+01   2.5845800e+01   1.0032100e+01
   9.5587200e+01   2.5733900e+01  -4.3566600e+00
   9.9204000e+01   2.7308600e+01   1.0318000e+01
   9.7573700e+01   2.5048400e+01   2.1028400e+00
   9.6656300e+01   2.4055400e+01  -2.2047900e+00
   9.4184000e+01   2.4357700e+01  -1.0678000e+01
   9.9042700e+01   2.6949800e+01   9.3750400e+00
   9.9270400e+01   2.5112200e+01   8.3771500e+00
   8.7888100e+01   2.8623900e+01  -2.7739100e+01
   9.8783300e+01   2.6461800e+01   7.9329100e+00
   8.9614600e+01   2.7235800e+01  -2.3416300e+01
   9.7588700e+01   2.6451000e+01   3.5484100e+00
   1.0692000e+02   2.7530000e+01   4.0120000e+01
   9.3916500e+01   2.7521100e+01  -8.4481300e+00
   8.9007200e+01   2.8458500e+01  -2.4211600e+01
   1.0003300e+02   2.6991500e+01   1.3076500e+01
   9.3548200e+01   2.6461100e+01  -1.0794300e+01
   1.0240800e+02   2.8161000e+01   2.3193300e+01
   8.8667600e+01   2.5434700e+01  -2.8363100e+01
   1.0094700e+02   2.5806000e+01   1.5310300e+01
   1.0928000e+02   2.6310900e+01   4.8370300e+01
   9.4227000e+01   2.5181300e+01  -9.7060200e+00
   9.2501300e+01   2.3295000e+01  -1.7580900e+01
   9.8031000e+01   2.4443100e+01   3.1594600e+00
   9.7801000e+01   2.5457300e+01   3.3266700e+00
   9.8425700e+01   2.3742100e+01   3.8956900e+00
   9.3814900e+01   2.4618900e+01  -1.1719000e+01
   1.0061200e+02   2.4323200e+01   1.2576200e+01
   9.2465400e+01   2.3878900e+01  -1.7120800e+01
