# Supplementary material for: Error Correction and the Structure of Inter-Trial Fluctuations in a Redundant Movement Task
Source: PLoS Comput Biol. 2016 Sep 19;12(9):e1005118. doi: 10.1371/journal.pcbi.1005118 (PMC5028073; doi:10.1371/journal.pcbi.1005118)
Supplement: S1 Data and Code — (ZIP) [file pcbi.1005118.s001.zip › Shuffleboard_Data_and_Code/Data/S2LF.txt]

   8.8466500e+01   2.9277600e+01   4.6696600e+01
   8.8526500e+01   2.4124700e+01   4.1839500e+01
   7.9800200e+01   2.0856800e+01  -2.2357500e+00
   6.9512300e+01   2.0550300e+01  -4.5216700e+01
   8.0454200e+01   1.9487200e+01  -6.9358600e-01
   8.2296800e+01   2.0888800e+01   9.0375300e+00
   7.5258700e+01   1.9786400e+01  -2.2871200e+01
   7.7870300e+01   2.0935100e+01  -1.0615800e+01
   7.2161400e+01   1.9571500e+01  -3.5775400e+01
   8.3524100e+01   2.0992200e+01   1.4795800e+01
   7.0954500e+01   2.0726800e+01  -3.9412200e+01
   7.4486300e+01   1.9721100e+01  -2.6146200e+01
   8.2016800e+01   1.9964300e+01   6.8359200e+00
   7.9342700e+01   1.8952700e+01  -6.1626000e+00
   8.4258600e+01   1.9079100e+01   1.6305800e+01
   8.0403400e+01   1.7554700e+01  -2.8520200e+00
   7.7445200e+01   1.9779900e+01  -1.3600000e+01
   8.1727300e+01   2.0841800e+01   6.3971900e+00
   7.8527700e+01   1.9850900e+01  -8.8376500e+00
   7.9373300e+01   2.0558600e+01  -4.4217600e+00
   7.8986500e+01   1.9282200e+01  -7.4043600e+00
   7.9349100e+01   1.9864400e+01  -5.2221400e+00
   7.6288800e+01   2.0465000e+01  -1.7854200e+01
   8.2445300e+01   1.8924800e+01   7.7546100e+00
   8.3830800e+01   1.9400200e+01   1.4630600e+01
   7.7723700e+01   1.9229900e+01  -1.2949900e+01
   7.7541400e+01   1.8381700e+01  -1.4582800e+01
   7.4225800e+01   1.8553500e+01  -2.8409300e+01
   8.1959000e+01   1.8044500e+01   4.6538400e+00
   8.0764600e+01   1.7608700e+01  -1.1888100e+00
   8.2966800e+01   1.8668900e+01   9.8965400e+00
   8.0850300e+01   1.7214400e+01  -1.1901700e+00
   8.4108600e+01   1.7301900e+01   1.3829000e+01
   7.9313200e+01   1.6440600e+01  -8.8043800e+00
   8.0434500e+01   1.7540500e+01  -2.7293500e+00
   7.8886500e+01   2.0060800e+01  -7.0591000e+00
   8.3536700e+01   1.8922200e+01   1.2785000e+01
   8.0569800e+01   1.8943500e+01  -7.2376600e-01
   8.0814100e+01   1.8924600e+01   3.5700700e-01
   7.4444600e+01   1.9017500e+01  -2.7022600e+01
   7.9345700e+01   1.8560500e+01  -6.5416800e+00
   8.5317600e+01   1.8410600e+01   2.0625400e+01
   8.6237700e+01   1.8657500e+01   2.5258800e+01
   8.1455000e+01   1.6935900e+01   1.2577000e+00
   8.1458900e+01   1.8314400e+01   2.6537000e+00
   8.2600700e+01   1.7894800e+01   7.4385400e+00
   8.6491100e+01   1.7051800e+01   2.4869100e+01
   8.3098400e+01   1.8072100e+01   9.9031500e+00
   7.8670200e+01   1.6689200e+01  -1.1378000e+01
   7.7296500e+01   1.6510100e+01  -1.7511200e+01
   8.6450500e+01   2.8123200e+01   3.5746800e+01
   8.7688600e+01   2.6320200e+01   3.9933100e+01
   8.3174100e+01   2.1679900e+01   1.3864100e+01
   7.4809400e+01   2.1620600e+01  -2.2908300e+01
   7.5197700e+01   1.9752200e+01  -2.3160800e+01
   7.8364200e+01   1.9835600e+01  -9.5693400e+00
   7.5809600e+01   2.0657400e+01  -1.9685400e+01
   7.9732700e+01   1.9856500e+01  -3.5345700e+00
   8.0822300e+01   1.9036400e+01   4.9026100e-01
   8.2182500e+01   1.9331700e+01   6.9605500e+00
   8.1024000e+01   1.8935600e+01   1.3108900e+00
   7.8253100e+01   1.7782500e+01  -1.2101600e+01
   8.7281600e+01   1.8497200e+01   3.0115000e+01
   7.4766600e+01   1.7287000e+01  -2.7419000e+01
   7.1769300e+01   1.6492500e+01  -4.0416600e+01
   7.4012800e+01   1.6579000e+01  -3.1242900e+01
   8.1625800e+01   1.7880200e+01   2.9716000e+00
   7.9947200e+01   2.0076200e+01  -2.3799700e+00
   7.9381500e+01   1.8284200e+01  -6.6587000e+00
   7.4930900e+01   1.7851900e+01  -2.6176200e+01
   7.9913200e+01   1.6916400e+01  -5.6745100e+00
   8.0900900e+01   1.7619000e+01  -5.6389900e-01
   7.8180000e+01   1.7724400e+01  -1.2482500e+01
   7.3276000e+01   1.9315000e+01  -3.1523500e+01
   7.7997900e+01   1.7764700e+01  -1.3228900e+01
   8.8379500e+01   1.8733900e+01   3.5726500e+01
   8.3482200e+01   2.0182500e+01   1.3785100e+01
   7.8166200e+01   1.8080300e+01  -1.2189500e+01
   7.7866400e+01   1.7994800e+01  -1.3566500e+01
   7.8230400e+01   1.7642700e+01  -1.2341100e+01
   8.3763300e+01   1.9962300e+01   1.4869500e+01
   7.8846300e+01   1.7880200e+01  -9.4187300e+00
   7.5027300e+01   1.8537800e+01  -2.5088500e+01
   7.8574300e+01   1.8948900e+01  -9.5448500e+00
   7.4634400e+01   1.8190100e+01  -2.7065500e+01
   7.8243000e+01   1.9099400e+01  -1.0833800e+01
   7.9575800e+01   1.8222000e+01  -5.8708300e+00
   7.8467000e+01   1.8364700e+01  -1.0588000e+01
   8.0476500e+01   2.0419400e+01   3.2521100e-01
   8.1043000e+01   1.9895900e+01   2.3568200e+00
   7.7178300e+01   2.0012300e+01  -1.4513600e+01
   7.8047100e+01   1.8035700e+01  -1.2743400e+01
   7.9290300e+01   1.9250800e+01  -6.0944200e+00
   8.2446000e+01   1.8502600e+01   7.3350000e+00
   8.2933800e+01   1.8574400e+01   9.6436100e+00
   8.2642100e+01   1.9751900e+01   9.4686000e+00
   7.7146800e+01   1.8656400e+01  -1.6018400e+01
   7.8425900e+01   1.8177600e+01  -1.0970000e+01
   7.6051700e+01   2.0592200e+01  -1.8730500e+01
   7.9369800e+01   1.9332000e+01  -5.6630300e+00
   8.2306300e+01   2.7767000e+01   1.5961400e+01
   8.1311900e+01   2.4015800e+01   7.6906800e+00
   8.2376100e+01   2.3116700e+01   1.1630000e+01
   7.8275400e+01   2.1430400e+01  -8.3650500e+00
   7.9141400e+01   1.9527000e+01  -6.4766600e+00
   8.1838500e+01   2.0542600e+01   6.5960100e+00
   7.6527100e+01   1.8175100e+01  -1.9132400e+01
   8.2856400e+01   1.8830000e+01   9.5299800e+00
   7.5090100e+01   1.8314600e+01  -2.5043800e+01
   8.3866700e+01   1.8106900e+01   1.3505000e+01
   8.3839700e+01   1.7299800e+01   1.2566700e+01
   8.0216800e+01   1.8043200e+01  -3.2027800e+00
   7.8304900e+01   1.7668500e+01  -1.1991500e+01
   7.6155500e+01   1.6279200e+01  -2.2615900e+01
   8.1777600e+01   1.6713500e+01   2.4982900e+00
   7.8142100e+01   1.5792800e+01  -1.4575200e+01
   8.4571500e+01   1.5747600e+01   1.4442800e+01
   8.1538900e+01   1.5638100e+01   3.3850500e-01
   8.2178400e+01   1.6446500e+01   4.0567700e+00
   8.5482300e+01   1.6940400e+01   1.9936300e+01
   7.8180400e+01   1.6819800e+01  -1.3385200e+01
   7.9993400e+01   1.7665800e+01  -4.5804300e+00
   8.0355200e+01   1.8545800e+01  -2.0897700e+00
   7.3456800e+01   1.8137200e+01  -3.1969300e+01
   7.6459900e+01   1.6644600e+01  -2.0946900e+01
   7.7447100e+01   1.8257600e+01  -1.5114200e+01
   7.9252100e+01   1.8369800e+01  -7.1450100e+00
   7.7394400e+01   1.8039800e+01  -1.5564000e+01
   7.7248300e+01   1.6981700e+01  -1.7244600e+01
   7.8791700e+01   1.8129800e+01  -9.4059000e+00
   8.1717700e+01   1.8904400e+01   4.4025600e+00
   8.2436900e+01   1.7862500e+01   6.6553100e+00
   7.9340000e+01   1.8032100e+01  -7.0937100e+00
   7.9439300e+01   2.0275800e+01  -4.4121800e+00
   8.4281400e+01   1.8795100e+01   1.6120100e+01
   7.9766600e+01   1.8441100e+01  -4.8139300e+00
   7.8162500e+01   1.8250700e+01  -1.2045300e+01
   8.0779100e+01   1.8350200e+01  -3.8265800e-01
   8.2690900e+01   1.9147800e+01   9.1054600e+00
   7.9117700e+01   1.8247200e+01  -7.8578300e+00
   8.0228300e+01   1.7778300e+01  -3.4103000e+00
   7.6470000e+01   1.8483000e+01  -1.9072600e+01
   7.9325600e+01   1.9445300e+01  -5.7446600e+00
   7.9322600e+01   1.8563100e+01  -6.6393700e+00
   7.8492300e+01   1.7084200e+01  -1.1758600e+01
   8.5365300e+01   1.8568600e+01   2.1002400e+01
   8.2940500e+01   1.8800900e+01   9.9050000e+00
   7.5011100e+01   1.8907800e+01  -2.4779800e+01
   7.8908000e+01   1.8686500e+01  -8.3383800e+00
   7.9587100e+01   1.9012100e+01  -5.0229100e+00
   7.9115800e+01   2.6157100e+01   3.8484500e-02
   8.5263900e+01   2.5674400e+01   2.7637300e+01
   8.3458900e+01   2.1880600e+01   1.5381800e+01
   8.3489700e+01   2.1551800e+01   1.5191200e+01
   7.8809800e+01   2.0924200e+01  -6.5434500e+00
   7.1157600e+01   1.9818400e+01  -3.9519300e+01
   7.9873300e+01   1.9933700e+01  -2.8331600e+00
   7.4583000e+01   1.9346600e+01  -2.6126500e+01
   7.2717200e+01   1.9414100e+01  -3.3688900e+01
   7.7547000e+01   1.7366400e+01  -1.5575500e+01
   7.5843600e+01   1.7831600e+01  -2.2367300e+01
   8.0332700e+01   1.8907000e+01  -1.8310600e+00
   7.3687300e+01   1.8290200e+01  -3.0867000e+01
   7.8888700e+01   1.7060900e+01  -1.0051300e+01
   7.6872400e+01   1.7316600e+01  -1.8518200e+01
   8.2470000e+01   1.7207600e+01   6.1371600e+00
   7.6975500e+01   1.7614200e+01  -1.7790700e+01
   8.1016300e+01   1.6865800e+01  -7.9406300e-01
   7.7582100e+01   1.7873600e+01  -1.4918600e+01
   8.5790700e+01   1.5569200e+01   2.0034400e+01
   8.2383700e+01   1.7484000e+01   6.0311300e+00
   7.9404400e+01   1.7112700e+01  -7.7308900e+00
   7.9337000e+01   1.7354200e+01  -7.7877300e+00
   7.1554000e+01   1.8116600e+01  -3.9663100e+01
   6.9973500e+01   1.8929000e+01  -4.5057500e+01
   7.5588900e+01   1.5195500e+01  -2.6076900e+01
   7.8938000e+01   1.8435900e+01  -8.4575000e+00
   7.7601500e+01   1.7168900e+01  -1.5536200e+01
   7.8422500e+01   1.7510400e+01  -1.1638100e+01
   8.2883100e+01   1.6264700e+01   7.1048400e+00
   8.2609600e+01   1.7312300e+01   6.8964400e+00
   8.1045800e+01   1.8269500e+01   7.3867400e-01
   8.2478500e+01   1.7254800e+01   6.2358800e+00
   7.1028800e+01   1.6256300e+01  -4.3588400e+01
   8.3449600e+01   1.7969900e+01   1.1428900e+01
   7.7256200e+01   1.6490200e+01  -1.7702300e+01
   7.6506200e+01   1.7918900e+01  -1.9476800e+01
   8.0057300e+01   1.6874800e+01  -5.0912700e+00
   8.2400700e+01   1.6016900e+01   4.6417700e+00
   8.4974500e+01   1.8050000e+01   1.8644300e+01
   7.7779000e+01   1.6623800e+01  -1.5315700e+01
   7.4612500e+01   1.7300800e+01  -2.8049300e+01
   7.9338800e+01   1.7658900e+01  -7.4721700e+00
   7.7135500e+01   1.8839300e+01  -1.5880300e+01
   7.2536800e+01   1.9077800e+01  -3.4752900e+01
   8.1045200e+01   1.8581200e+01   1.0517300e+00
   8.5056300e+01   1.7873200e+01   1.8854200e+01
   8.3513100e+01   1.8373900e+01   1.2125900e+01
   7.8003900e+01   1.7621500e+01  -1.3350700e+01
   7.7448100e+01   1.7172000e+01  -1.6194500e+01
   8.9140700e+01   2.9865500e+01   5.0605300e+01
   9.2587000e+01   2.5658100e+01   6.3803400e+01
   8.1454100e+01   2.1405300e+01   5.7162700e+00
   7.6191000e+01   1.9716800e+01  -1.9015900e+01
   7.4678900e+01   1.8338500e+01  -2.6731100e+01
   8.0229400e+01   1.9326300e+01  -1.8577300e+00
   8.0353000e+01   1.7214100e+01  -3.4337700e+00
   7.9901700e+01   1.8753900e+01  -3.8965000e+00
   8.3152700e+01   1.9408500e+01   1.1493700e+01
   8.1302100e+01   1.9033700e+01   2.6596900e+00
   7.8163800e+01   1.8217600e+01  -1.2054700e+01
   7.3560000e+01   1.7389900e+01  -3.2291800e+01
   8.4545700e+01   1.8134800e+01   1.6708700e+01
   7.6465300e+01   1.7592300e+01  -1.9981400e+01
   7.7756000e+01   1.5669100e+01  -1.6369700e+01
   8.5574600e+01   1.8046200e+01   2.1476500e+01
   7.7991700e+01   1.7634000e+01  -1.3384900e+01
   7.7284900e+01   1.8696800e+01  -1.5375900e+01
   8.0128200e+01   1.8187400e+01  -3.4465600e+00
   7.7703000e+01   1.8540900e+01  -1.3726800e+01
   7.7036600e+01   1.8581100e+01  -1.6551500e+01
   7.8854700e+01   1.8013200e+01  -9.2482000e+00
   7.8859900e+01   1.8724100e+01  -8.5264200e+00
   8.6291800e+01   1.8332700e+01   2.5194600e+01
   7.9590800e+01   1.6934700e+01  -7.0883500e+00
   8.5852200e+01   1.8423300e+01   2.3170800e+01
   8.1151100e+01   1.6492600e+01  -5.7449700e-01
   7.9241200e+01   1.8073700e+01  -7.4933500e+00
   7.5457700e+01   1.8445100e+01  -2.3376100e+01
   7.8860200e+01   1.8353600e+01  -8.8886400e+00
   7.9878900e+01   1.9019500e+01  -3.7224400e+00
   8.3263600e+01   1.9089200e+01   1.1687600e+01
   8.5961300e+01   1.8569300e+01   2.3849500e+01
   7.6682000e+01   1.6832000e+01  -1.9814600e+01
   7.6181100e+01   1.7367000e+01  -2.1418100e+01
   7.5835300e+01   1.6252800e+01  -2.3982100e+01
   7.6558700e+01   1.7528200e+01  -1.9648900e+01
   8.2654800e+01   1.6800400e+01   6.5924900e+00
   8.1533300e+01   1.8154900e+01   2.8311700e+00
   7.5419200e+01   1.9014700e+01  -2.2967700e+01
   8.0172500e+01   1.8113900e+01  -3.3234600e+00
   7.4637800e+01   1.6722900e+01  -2.8516700e+01
   8.1303300e+01   1.6977700e+01   6.0635900e-01
   7.9338800e+01   1.7937000e+01  -7.1960400e+00
   7.7470500e+01   1.8512800e+01  -1.4757000e+01
   8.2182800e+01   2.0243200e+01   7.8734900e+00
   8.1433800e+01   1.7944800e+01   2.1704600e+00
   8.6001700e+01   1.8616300e+01   2.4087600e+01
   7.7710600e+01   1.7474500e+01  -1.4760200e+01
   7.9099400e+01   1.7894700e+01  -8.2977300e+00
   8.1766000e+01   2.9308200e+01   1.5035100e+01
   7.9618100e+01   2.6416700e+01   2.5160500e+00
   8.6592500e+01   2.4541700e+01   3.2847300e+01
   7.8821100e+01   2.4087900e+01  -3.3224400e+00
   7.4604800e+01   2.4426600e+01  -2.0950600e+01
   7.7828200e+01   2.2947100e+01  -8.7796700e+00
   7.3975900e+01   2.2603300e+01  -2.5374100e+01
   8.0203200e+01   2.1648200e+01   3.2866300e-01
   7.7137700e+01   2.2697100e+01  -1.2016500e+01
   7.6538400e+01   2.0566900e+01  -1.6693000e+01
   8.2988600e+01   2.0063500e+01   1.1383600e+01
   8.0320300e+01   2.1530400e+01   7.4460600e-01
   7.6881800e+01   2.1058200e+01  -1.4738200e+01
   7.6799300e+01   1.9894300e+01  -1.6261500e+01
   8.1326600e+01   2.0014200e+01   3.7535500e+00
   7.6914200e+01   1.9415000e+01  -1.6241800e+01
   8.0780800e+01   1.8026300e+01  -6.9442300e-01
   8.0500700e+01   1.8709500e+01  -1.2708700e+00
   7.6403300e+01   1.7593400e+01  -2.0238200e+01
   7.7582800e+01   1.6651700e+01  -1.6151100e+01
   7.9233500e+01   1.8872900e+01  -6.7246100e+00
   7.8542800e+01   1.8285300e+01  -1.0339200e+01
   7.4372900e+01   1.7612600e+01  -2.8728200e+01
   7.9947600e+01   1.7306800e+01  -5.1422600e+00
   7.9230000e+01   1.7268500e+01  -8.3431200e+00
   8.2701800e+01   1.6580100e+01   6.5841800e+00
   8.3697500e+01   1.8113300e+01   1.2723800e+01
   8.2543600e+01   1.7531500e+01   6.8124700e+00
   7.4129800e+01   1.6025700e+01  -3.1313700e+01
   7.5604500e+01   1.7452200e+01  -2.3753800e+01
   8.0497800e+01   1.7743300e+01  -2.2424600e+00
   7.7944600e+01   1.5527900e+01  -1.5703000e+01
   8.0396800e+01   1.7114000e+01  -3.3233600e+00
   7.8354700e+01   1.6591700e+01  -1.2851600e+01
   8.0090700e+01   1.6373200e+01  -5.4274200e+00
   7.4794100e+01   1.6893800e+01  -2.7697300e+01
   7.8486000e+01   1.6127900e+01  -1.2742100e+01
   8.5260100e+01   1.6599800e+01   1.8544400e+01
   7.8823900e+01   1.7272700e+01  -1.0136200e+01
   7.1707600e+01   1.7067000e+01  -4.0088000e+01
   7.0882200e+01   1.4653600e+01  -4.5771400e+01
   7.9460900e+01   1.6734700e+01  -7.8630300e+00
   7.6281300e+01   1.6673600e+01  -2.1689800e+01
   8.0607900e+01   1.8023400e+01  -1.4701100e+00
   8.2962400e+01   1.7777400e+01   8.9843300e+00
   7.8846600e+01   1.6130900e+01  -1.1167200e+01
   8.0554400e+01   1.6253200e+01  -3.4820700e+00
   7.9539200e+01   1.5901400e+01  -8.3536900e+00
   7.8659600e+01   1.5906000e+01  -1.2206900e+01
   7.6472800e+01   1.5923500e+01  -2.1614900e+01
   7.7858600e+01   2.6371500e+01  -5.2296400e+00
   7.4738700e+01   2.5970900e+01  -1.8850000e+01
   7.8228000e+01   2.2146100e+01  -7.8472900e+00
   8.1801200e+01   1.9223900e+01   5.1160400e+00
   7.8853700e+01   1.9375900e+01  -7.9039900e+00
   7.5244300e+01   1.7509000e+01  -2.5210900e+01
   7.6089800e+01   1.9009800e+01  -2.0150200e+01
   7.9684700e+01   1.7859900e+01  -5.7440200e+00
   7.6645400e+01   1.8112100e+01  -1.8695600e+01
   8.1623300e+01   1.8692000e+01   3.7736300e+00
   8.3176300e+01   1.8005800e+01   1.0200000e+01
   7.9247100e+01   1.7616200e+01  -7.9234800e+00
   7.3032000e+01   1.7234400e+01  -3.4594700e+01
   8.0786200e+01   1.7268100e+01  -1.4295300e+00
   7.9788600e+01   1.7907300e+01  -5.2373000e+00
   8.3671100e+01   1.8731400e+01   1.3212600e+01
   8.3909700e+01   1.7946100e+01   1.3532900e+01
   7.9838600e+01   1.7398700e+01  -5.5229300e+00
   7.6003800e+01   1.7045300e+01  -2.2485100e+01
   8.1045500e+01   1.7711200e+01   1.8451300e-01
   7.6568100e+01   1.6318700e+01  -2.0812700e+01
   7.4931800e+01   1.5911300e+01  -2.8109600e+01
   8.2503100e+01   1.6968600e+01   6.0634500e+00
   8.1836100e+01   1.8244600e+01   4.2904400e+00
   7.7733400e+01   1.7995900e+01  -1.4141200e+01
   8.2222200e+01   1.9179300e+01   6.9855700e+00
   7.4981300e+01   1.8787600e+01  -2.5041300e+01
   8.0793800e+01   1.8034500e+01  -6.2390600e-01
   8.0932400e+01   1.8008400e+01  -3.5297200e-02
   7.8818100e+01   1.7934700e+01  -9.4840400e+00
   7.5741900e+01   1.7281300e+01  -2.3350500e+01
   7.8548800e+01   1.6883200e+01  -1.1713500e+01
   8.2018600e+01   2.0175000e+01   7.0488700e+00
   8.0125400e+01   1.7777300e+01  -3.8768800e+00
   7.9151000e+01   1.7716400e+01  -8.2436200e+00
   7.2221200e+01   1.8224100e+01  -3.6875400e+01
   7.8583800e+01   1.7766400e+01  -1.0679600e+01
   7.9518900e+01   1.6541500e+01  -7.7994700e+00
   7.9521200e+01   1.7366900e+01  -6.9613600e+00
   8.0458100e+01   1.7489800e+01  -2.6794300e+00
   7.8818800e+01   1.7854700e+01  -9.5610600e+00
   7.6731900e+01   1.6318400e+01  -2.0121900e+01
   8.0393000e+01   1.6633000e+01  -3.8209200e+00
   7.6505000e+01   1.6221500e+01  -2.1184000e+01
   7.7907000e+01   1.5364400e+01  -1.6021600e+01
   8.1126500e+01   1.7368300e+01   2.0582500e-01
   7.5442700e+01   1.6716700e+01  -2.5174500e+01
   8.0707300e+01   1.7009500e+01  -2.0371500e+00
   7.6011600e+01   1.6955300e+01  -2.2538700e+01
   8.1889000e+01   1.6638500e+01   2.9285300e+00
   7.8139000e+01   2.4981200e+01  -5.4109500e+00
   7.6332300e+01   2.2728400e+01  -1.5410900e+01
   7.7689200e+01   2.2326300e+01  -1.0002900e+01
   7.5985800e+01   2.0062100e+01  -1.9537400e+01
   7.8074600e+01   1.9733700e+01  -1.0926600e+01
   8.1928400e+01   1.7554300e+01   4.0221100e+00
   7.9041700e+01   1.7709900e+01  -8.7361000e+00
   7.8416500e+01   1.5881100e+01  -1.3293800e+01
   8.4880400e+01   1.8444000e+01   1.8586600e+01
   7.6432600e+01   1.7005600e+01  -2.0703600e+01
   7.5619800e+01   1.7140700e+01  -2.4004300e+01
   7.7957200e+01   1.7915300e+01  -1.3253800e+01
   7.0374500e+01   1.8421700e+01  -4.3993100e+01
   7.8446000e+01   1.7923800e+01  -1.1121600e+01
   7.8104000e+01   1.6410600e+01  -1.4121500e+01
   8.0774300e+01   1.8780700e+01   3.4784100e-02
   7.8589600e+01   1.7761600e+01  -1.0656200e+01
   7.6548200e+01   1.8363000e+01  -1.8855900e+01
   7.7581400e+01   1.7187500e+01  -1.5604900e+01
   8.3290600e+01   1.7152800e+01   9.8739000e+00
   7.2375100e+01   1.6432100e+01  -3.8049600e+01
   8.0256500e+01   1.6397300e+01  -4.6720500e+00
   8.0081600e+01   1.7573500e+01  -4.2733900e+00
   7.5701900e+01   1.6509400e+01  -2.4286400e+01
   8.0753700e+01   1.7436800e+01  -1.4023400e+00
   7.6914600e+01   1.7141600e+01  -1.8513100e+01
   8.3676000e+01   1.8048500e+01   1.2554100e+01
   7.9540400e+01   1.7616000e+01  -6.6287000e+00
   7.7367700e+01   1.8697700e+01  -1.5014200e+01
   7.7166600e+01   1.6382800e+01  -1.8197800e+01
   7.1352600e+01   1.6209000e+01  -4.2359800e+01
   7.8860300e+01   1.6453600e+01  -1.0782300e+01
   7.4350400e+01   1.5903800e+01  -3.0532100e+01
   7.9916000e+01   1.5898700e+01  -6.6786000e+00
   8.1379700e+01   1.6799900e+01   7.8082000e-01
   7.9982300e+01   1.6161900e+01  -6.1269700e+00
   7.4646000e+01   1.5977200e+01  -2.9233300e+01
   8.4045000e+01   1.6640900e+01   1.2853500e+01
   8.3096800e+01   1.7054400e+01   8.8815600e+00
   7.1448300e+01   1.5267200e+01  -4.2916500e+01
   8.5099200e+01   1.5446700e+01   1.6628900e+01
   8.2585900e+01   1.7017500e+01   6.4892400e+00
   7.5323600e+01   1.6088100e+01  -2.6310900e+01
   7.8897800e+01   1.4980600e+01  -1.2088800e+01
   7.9349700e+01   1.6686200e+01  -8.3978800e+00
   7.2060500e+01   1.8382700e+01  -3.7361600e+01
   7.8068300e+01   1.7108500e+01  -1.3578300e+01
   7.4485500e+01   1.6520400e+01  -2.9353900e+01
   8.1692500e+01   1.7686900e+01   3.0795100e+00
   7.6224000e+01   1.7665600e+01  -2.0926100e+01
   7.9317800e+01   2.5363200e+01   1.2613500e-01
   7.4640100e+01   2.4233100e+01  -2.1010700e+01
   8.7097800e+01   2.0478300e+01   3.1221400e+01
   7.6539700e+01   1.9262400e+01  -1.7991500e+01
   8.3018300e+01   1.9606300e+01   1.1068900e+01
   8.2228100e+01   1.8585900e+01   6.4218700e+00
   7.8737800e+01   2.0123300e+01  -7.6618300e+00
   7.4389000e+01   1.7362200e+01  -2.8920900e+01
   7.8649300e+01   1.7375500e+01  -1.0783800e+01
   7.6617700e+01   1.8008700e+01  -1.8912400e+01
   7.4882600e+01   1.7574200e+01  -2.6651100e+01
   7.3260500e+01   1.7030900e+01  -3.3884300e+01
   7.9874400e+01   1.7066800e+01  -5.6984700e+00
   7.6603600e+01   1.8091300e+01  -1.8893600e+01
   8.5789700e+01   1.8773500e+01   2.3235400e+01
   7.6789500e+01   1.8498100e+01  -1.7691700e+01
   7.6873200e+01   1.7304900e+01  -1.8526300e+01
   7.9902000e+01   1.5658600e+01  -6.9822900e+00
   8.1088500e+01   1.7808500e+01   4.7544500e-01
   8.0660800e+01   1.8296100e+01  -9.5878700e-01
   7.4492200e+01   1.7781600e+01  -2.8065500e+01
   7.5412000e+01   1.9461400e+01  -2.2563800e+01
   7.4706700e+01   1.7168000e+01  -2.7787100e+01
   8.1187500e+01   1.5698500e+01  -1.2065700e+00
   8.2948100e+01   1.6554900e+01   7.6955900e+00
   9.0096500e+01   1.7235600e+01   4.2729200e+01
   8.2331800e+01   1.9039200e+01   7.3490000e+00
   7.4666600e+01   1.8198900e+01  -2.6927300e+01
   7.4214600e+01   1.6995500e+01  -2.9994700e+01
   8.4520600e+01   1.9001000e+01   1.7451100e+01
   7.2327900e+01   1.7543200e+01  -3.7127500e+01
   8.0203100e+01   1.6319300e+01  -4.9813400e+00
   7.6401100e+01   1.6545000e+01  -2.1305000e+01
   7.5636900e+01   1.6448100e+01  -2.4623100e+01
   8.3492700e+01   1.6336500e+01   9.9957600e+00
   7.7532700e+01   1.6380100e+01  -1.6623100e+01
   7.9695600e+01   1.6142200e+01  -7.4312600e+00
   8.1533700e+01   1.6741000e+01   1.4178100e+00
   7.1100600e+01   1.6253500e+01  -4.3307100e+01
   6.8092000e+01   1.5006000e+01  -5.6189400e+01
   7.6803900e+01   1.6373900e+01  -1.9753900e+01
   8.1601000e+01   1.6201200e+01   1.1838100e+00
   8.1349500e+01   1.7173300e+01   1.0178800e+00
   8.5839500e+01   1.8428300e+01   2.3127300e+01
   7.6370500e+01   1.6638100e+01  -2.1334900e+01
   7.1709200e+01   1.5653200e+01  -4.1493100e+01
   8.1232600e+01   1.5665400e+01  -1.0181100e+00
   8.1349600e+01   1.7906500e+01   1.7470800e+00
   8.5079600e+01   1.6758400e+01   1.7831600e+01
   7.7404300e+01   1.5826800e+01  -1.7728700e+01
   8.6468400e+01   2.8627300e+01   3.6335800e+01
   7.8385400e+01   2.3725600e+01  -5.5853000e+00
   7.7044200e+01   1.9912300e+01  -1.5202900e+01
   7.5200500e+01   1.9217700e+01  -2.3697100e+01
   7.1518400e+01   1.8304800e+01  -3.9618900e+01
   8.2476200e+01   1.9325800e+01   8.2804300e+00
   8.2276300e+01   1.7475500e+01   5.5325300e+00
   7.7920000e+01   1.7378300e+01  -1.3951600e+01
   7.6672900e+01   1.5087600e+01  -2.1598500e+01
   7.6873900e+01   1.4536200e+01  -2.1305400e+01
   7.8185800e+01   1.6018600e+01  -1.4167600e+01
   7.7166400e+01   1.6539400e+01  -1.8041600e+01
   8.1273800e+01   1.7100600e+01   5.8921700e-01
   8.1248600e+01   1.7164300e+01   5.4238500e-01
   7.8026400e+01   1.8513500e+01  -1.2360400e+01
   7.6877200e+01   1.7572200e+01  -1.8242000e+01
   8.3646700e+01   1.6739800e+01   1.1113900e+01
   7.8676700e+01   1.7537000e+01  -1.0501400e+01
   8.2097900e+01   1.7643700e+01   4.8852100e+00
   8.2737600e+01   1.8124800e+01   8.2917300e+00
   7.3118700e+01   1.6625200e+01  -3.4852400e+01
   7.6957500e+01   1.6190700e+01  -1.9298000e+01
   7.2145900e+01   1.7178800e+01  -3.8224500e+01
   7.8542200e+01   1.8589400e+01  -1.0036900e+01
   8.3139400e+01   1.8083400e+01   1.0107600e+01
   8.2171400e+01   1.8274900e+01   5.8499800e+00
   7.7765900e+01   1.6302900e+01  -1.5707500e+01
   7.7543300e+01   1.6194100e+01  -1.6762400e+01
   8.6176500e+01   1.7776200e+01   2.4085800e+01
   7.8801200e+01   1.6437400e+01  -1.1056900e+01
   6.8790400e+01   1.5732600e+01  -5.2809000e+01
   7.7313000e+01   1.4805200e+01  -1.9142500e+01
   7.5557800e+01   1.6773800e+01  -2.4627200e+01
   8.3345400e+01   1.7299400e+01   1.0275900e+01
   7.8956700e+01   1.6866400e+01  -9.9504300e+00
   7.3757800e+01   1.7087200e+01  -3.1788900e+01
   8.3351100e+01   1.6182400e+01   9.1854700e+00
   8.0265200e+01   1.7879100e+01  -3.1452500e+00
   7.5893800e+01   1.6167200e+01  -2.3820300e+01
   8.0241400e+01   1.6068800e+01  -5.0623900e+00
   8.1386100e+01   1.6122200e+01   1.2816700e-01
   7.8269000e+01   1.5546600e+01  -1.4268200e+01
   7.7975400e+01   1.4742500e+01  -1.6351400e+01
   7.8408900e+01   1.5701100e+01  -1.3512300e+01
   7.9992100e+01   1.6686700e+01  -5.5573400e+00
   7.5899400e+01   1.6048700e+01  -2.3918400e+01
   7.9901200e+01   1.6203500e+01  -6.4465900e+00
   7.9815400e+01   1.5776700e+01  -7.2472000e+00
   8.1339300e+01   1.7046300e+01   8.4481500e-01
   8.1554100e+01   1.6224700e+01   9.8886700e-01
