# Supplementary material for: Error Correction and the Structure of Inter-Trial Fluctuations in a Redundant Movement Task
Source: PLoS Comput Biol. 2016 Sep 19;12(9):e1005118. doi: 10.1371/journal.pcbi.1005118 (PMC5028073; doi:10.1371/journal.pcbi.1005118)
Supplement: S1 Data and Code — (ZIP) [file pcbi.1005118.s001.zip › Shuffleboard_Data_and_Code/Data/S2HF.txt]

   9.7064100e+01   2.8240000e+01  -4.4619600e+01
   1.1487500e+02   2.5727400e+01   3.7740100e+00
   1.2090900e+02   2.4843600e+01   2.2088700e+01
   1.0961700e+02   2.3364200e+01  -1.4490100e+01
   1.1297900e+02   2.2011500e+01  -5.7515900e+00
   1.0781300e+02   2.0049300e+01  -2.3110700e+01
   1.0905400e+02   2.0601900e+01  -1.8907600e+01
   1.0926500e+02   2.1485700e+01  -1.7402000e+01
   1.0774400e+02   2.3598100e+01  -1.9742400e+01
   1.1574000e+02   2.2316600e+01   3.0871800e+00
   1.1302500e+02   2.2558700e+01  -5.0481000e+00
   1.1202700e+02   2.3704200e+01  -6.9424100e+00
   1.1501000e+02   2.0179500e+01  -1.3416500e+00
   1.1665800e+02   2.0304100e+01   3.9572800e+00
   1.2002400e+02   1.9077200e+01   1.3480900e+01
   1.0864600e+02   1.9848300e+01  -2.0860000e+01
   1.1407000e+02   2.0526900e+01  -3.8777000e+00
   1.1363300e+02   1.8408400e+01  -7.3484600e+00
   1.1569300e+02   2.0998800e+01   1.6206000e+00
   1.1302400e+02   1.9938900e+01  -7.6735800e+00
   1.1327400e+02   1.8703000e+01  -8.1450600e+00
   1.1677700e+02   1.9408000e+01   3.4345100e+00
   1.1728800e+02   1.9404300e+01   5.0466700e+00
   1.1986200e+02   1.8666700e+01   1.2546100e+01
   1.1017400e+02   1.9611200e+01  -1.6591000e+01
   1.1061100e+02   1.8519800e+01  -1.6374400e+01
   1.1477000e+02   2.0338500e+01  -1.9135300e+00
   1.0971700e+02   2.0639700e+01  -1.6920700e+01
   1.1009900e+02   1.9287200e+01  -1.7134100e+01
   1.1413500e+02   1.8947400e+01  -5.2596300e+00
   1.1639300e+02   1.7261400e+01   8.2191400e-02
   1.1718000e+02   1.7035500e+01   2.3370800e+00
   1.1683200e+02   1.7622500e+01   1.8220500e+00
   1.0859600e+02   1.7235600e+01  -2.3619000e+01
   1.1292200e+02   1.7529900e+01  -1.0390900e+01
   1.1469900e+02   1.7685500e+01  -4.8057700e+00
   1.2086900e+02   1.7145500e+01   1.4289000e+01
   1.0897000e+02   1.7159600e+01  -2.2595800e+01
   1.0642700e+02   1.6792100e+01  -3.0356100e+01
   1.1575000e+02   1.7418300e+01  -1.7768200e+00
   1.0329300e+02   1.6516500e+01  -3.9505100e+01
   1.0915200e+02   1.6975500e+01  -2.2254400e+01
   1.0347500e+02   1.7115000e+01  -3.8396100e+01
   1.1386500e+02   1.7852800e+01  -7.1822600e+00
   1.0730800e+02   1.7130000e+01  -2.7481600e+01
   1.1602500e+02   1.7298600e+01  -1.0357000e+00
   1.1433200e+02   1.8832300e+01  -4.7663400e+00
   1.1500600e+02   1.6961600e+01  -4.5496800e+00
   1.1783200e+02   1.6886600e+01   4.2507400e+00
   1.2477700e+02   1.7536800e+01   2.7626300e+01
   1.2034400e+02   2.9588000e+01   2.5029100e+01
   1.1324600e+02   2.5850600e+01  -1.0813500e+00
   1.0652700e+02   2.5113900e+01  -2.1751000e+01
   1.0636200e+02   2.0921000e+01  -2.6416000e+01
   1.1322400e+02   2.0125400e+01  -6.8847000e+00
   1.1673700e+02   1.9871600e+01   3.7746900e+00
   1.1941000e+02   2.1715900e+01   1.4126700e+01
   1.0996500e+02   1.8717600e+01  -1.8115500e+01
   1.0087300e+02   1.8352100e+01  -4.4337200e+01
   1.1567200e+02   2.1391500e+01   1.9534400e+00
   1.1610400e+02   2.1179000e+01   3.0820100e+00
   1.1548000e+02   2.0941900e+01   8.8304600e-01
   1.1208500e+02   2.0541800e+01  -9.9403300e+00
   1.1264600e+02   1.9557800e+01  -9.2053100e+00
   1.1071400e+02   1.7982000e+01  -1.6612500e+01
   1.1723100e+02   2.0558300e+01   6.0098700e+00
   1.1099900e+02   1.9966900e+01  -1.3767500e+01
   1.1392700e+02   1.7835900e+01  -7.0105900e+00
   1.1256800e+02   1.8773400e+01  -1.0226200e+01
   1.1787000e+02   1.9962700e+01   7.4424900e+00
   1.1198500e+02   1.8395700e+01  -1.2383300e+01
   1.1035800e+02   1.7872800e+01  -1.7794100e+01
   1.1535400e+02   1.9423600e+01  -1.0078100e+00
   1.0401000e+02   1.8205100e+01  -3.5830600e+01
   1.1441800e+02   1.9167400e+01  -4.1699600e+00
   1.0941300e+02   1.8394700e+01  -2.0062500e+01
   1.0943500e+02   1.8789100e+01  -1.9611500e+01
   1.1315400e+02   1.8982700e+01  -8.2415700e+00
   1.0826600e+02   1.8241200e+01  -2.3576700e+01
   1.1251300e+02   1.8626100e+01  -1.0543100e+01
   1.1290900e+02   1.7900700e+01  -1.0067500e+01
   1.1201300e+02   1.7523000e+01  -1.3158000e+01
   1.1280600e+02   1.8997800e+01  -9.3053400e+00
   1.1435600e+02   1.9564600e+01  -3.9608300e+00
   1.2172900e+02   1.9339700e+01   1.9304100e+01
   1.0927500e+02   1.7139300e+01  -2.1733900e+01
   1.0410500e+02   1.6557000e+01  -3.7188500e+01
   1.1189200e+02   2.0218500e+01  -1.0832000e+01
   1.0804700e+02   1.8489600e+01  -2.3969700e+01
   1.1166300e+02   1.8737400e+01  -1.2999300e+01
   1.1733000e+02   1.8728100e+01   4.4840400e+00
   1.0905800e+02   1.8148500e+01  -2.1360600e+01
   1.1282600e+02   1.7210900e+01  -1.1003800e+01
   1.1218400e+02   1.7444900e+01  -1.2725500e+01
   1.1448600e+02   1.7342100e+01  -5.7820700e+00
   1.1590600e+02   1.8792000e+01   8.3029900e-02
   1.0864500e+02   1.7979700e+01  -2.2732000e+01
   1.1591700e+02   1.7432900e+01  -1.2491200e+00
   1.1124600e+02   1.7075600e+01  -1.5915000e+01
   1.1905700e+02   1.7363200e+01   8.6395800e+00
   1.0824300e+02   3.0797600e+01  -1.1097000e+01
   1.1826000e+02   2.8253000e+01   1.6982700e+01
   1.1999700e+02   2.6265200e+01   2.0578500e+01
   1.1598000e+02   2.4297800e+01   5.8213900e+00
   1.1268100e+02   2.3400600e+01  -5.2711100e+00
   1.0632200e+02   2.1292300e+01  -2.6158800e+01
   1.0429700e+02   2.3949400e+01  -2.9256800e+01
   1.1040200e+02   2.3743800e+01  -1.1772300e+01
   1.1396400e+02   2.4312000e+01  -4.2402000e-01
   1.1091200e+02   2.4671400e+01  -9.3217700e+00
   1.0720300e+02   2.5070900e+01  -1.9842000e+01
   1.1416200e+02   2.3059800e+01  -1.0631000e+00
   1.1156300e+02   2.3158800e+01  -8.9059300e+00
   1.0959100e+02   2.2276900e+01  -1.5650200e+01
   1.1035400e+02   2.1568900e+01  -1.4091100e+01
   1.1673800e+02   2.0543900e+01   4.4166800e+00
   1.0235600e+02   2.2387300e+01  -3.6241000e+01
   1.1341500e+02   2.1503500e+01  -4.9135000e+00
   1.1096100e+02   2.0443600e+01  -1.3402200e+01
   1.1323000e+02   2.1550500e+01  -5.4314500e+00
   1.0935800e+02   2.0206600e+01  -1.8410700e+01
   1.0410200e+02   2.1570900e+01  -3.2193700e+01
   1.1651700e+02   2.0933500e+01   4.1082500e+00
   1.0774400e+02   2.1073800e+01  -2.2272100e+01
   1.1697200e+02   2.1355900e+01   5.9893100e+00
   1.1755500e+02   2.1652200e+01   8.1322000e+00
   1.1602500e+02   2.0811400e+01   2.4734300e+00
   1.1229800e+02   1.9728900e+01  -1.0098400e+01
   1.1262300e+02   2.1431600e+01  -7.4004600e+00
   1.1296100e+02   1.9226300e+01  -8.5809300e+00
   1.1618900e+02   2.0348300e+01   2.5230400e+00
   1.1360900e+02   2.0407000e+01  -5.4162600e+00
   1.1579100e+02   2.0384400e+01   1.2827700e+00
   1.1353200e+02   1.9933900e+01  -6.1388500e+00
   1.1624800e+02   2.0270600e+01   2.6094100e+00
   1.1498700e+02   2.0405800e+01  -1.1634400e+00
   1.1744000e+02   2.0327400e+01   6.4464900e+00
   1.1460000e+02   2.0269300e+01  -2.4995400e+00
   1.0949800e+02   1.9854400e+01  -1.8359700e+01
   1.1609000e+02   1.9915100e+01   1.7767200e+00
   1.1657400e+02   2.0808000e+01   4.1958600e+00
   1.1627800e+02   2.0307700e+01   2.7523000e+00
   1.0432600e+02   1.9430400e+01  -3.3693600e+01
   1.1355100e+02   1.8450000e+01  -7.5628400e+00
   1.1292300e+02   2.2403500e+01  -5.5219600e+00
   1.0983500e+02   1.9745900e+01  -1.7456800e+01
   1.1603400e+02   2.1160100e+01   2.8528500e+00
   1.2003400e+02   2.0264400e+01   1.4699300e+01
   1.1671300e+02   1.9861400e+01   3.6889600e+00
   1.1319900e+02   1.9240900e+01  -7.8540300e+00
   1.0102600e+02   2.9647600e+01  -3.2644000e+01
   1.2121900e+02   2.6746300e+01   2.5040500e+01
   1.1112200e+02   2.6204400e+01  -7.1599400e+00
   1.1320900e+02   2.3638900e+01  -3.4110500e+00
   1.1113400e+02   2.2229900e+01  -1.1112100e+01
   1.2173300e+02   1.9513100e+01   1.9490800e+01
   1.1077400e+02   2.0872100e+01  -1.3540800e+01
   1.1718700e+02   2.0792000e+01   6.1093700e+00
   1.1263600e+02   2.1382500e+01  -7.4491400e+00
   1.1222900e+02   2.0572700e+01  -9.4575800e+00
   1.1118300e+02   1.9322400e+01  -1.3865600e+01
   1.1034300e+02   1.8447200e+01  -1.7247500e+01
   1.1120400e+02   1.8891900e+01  -1.4230600e+01
   1.0916300e+02   2.0138300e+01  -1.9051600e+01
   1.1119800e+02   1.8790900e+01  -1.4361500e+01
   1.1495800e+02   1.9497700e+01  -2.1930900e+00
   1.0950500e+02   2.0517800e+01  -1.7664300e+01
   1.1675000e+02   2.0879400e+01   4.8180800e+00
   1.1316400e+02   1.9776100e+01  -7.4377500e+00
   1.1461800e+02   1.8178500e+01  -4.5702800e+00
   1.1895200e+02   1.8535800e+01   9.4700600e+00
   1.1111300e+02   2.0910900e+01  -1.2478500e+01
   1.0920400e+02   1.9131600e+01  -1.9962200e+01
   1.1549900e+02   2.0987900e+01   9.8872600e-01
   1.0493100e+02   1.9678500e+01  -3.1752000e+01
   1.1824700e+02   2.0037800e+01   8.7225800e+00
   1.1389900e+02   2.0750500e+01  -4.1808500e+00
   1.1045700e+02   2.0516300e+01  -1.4873400e+01
   1.1119600e+02   2.0445200e+01  -1.2696700e+01
   1.1842100e+02   1.9973900e+01   9.2209100e+00
   1.1030800e+02   2.1108200e+01  -1.4691900e+01
   1.1104400e+02   1.9142700e+01  -1.4486400e+01
   1.1023900e+02   1.8732200e+01  -1.7273300e+01
   1.1208200e+02   1.9014300e+01  -1.1459100e+01
   1.1935600e+02   2.0576600e+01   1.2817900e+01
   1.1297900e+02   1.9602300e+01  -8.1451300e+00
   1.1410200e+02   1.9278400e+01  -5.0689500e+00
   1.1495800e+02   2.0325700e+01  -1.3376100e+00
   1.1509900e+02   2.1050300e+01  -1.7498000e-01
   1.1239000e+02   1.9450100e+01  -1.0093900e+01
   1.1474000e+02   2.0300800e+01  -2.0367000e+00
   1.1265400e+02   1.9837100e+01  -8.9169600e+00
   1.1841300e+02   2.0853600e+01   1.0071700e+01
   1.1738800e+02   2.0827600e+01   6.7867700e+00
   1.1457700e+02   2.0511000e+01  -2.3337400e+00
   1.1306200e+02   1.9359100e+01  -8.1344300e+00
   1.1620800e+02   1.9840100e+01   2.0663400e+00
   1.1562700e+02   2.1051700e+01   1.4716600e+00
   1.1907000e+02   2.1010200e+01   1.2334000e+01
   1.1749500e+02   2.0916100e+01   7.2089800e+00
   1.0416300e+02   3.1740400e+01  -2.1857000e+01
   1.1855700e+02   2.5168600e+01   1.4819600e+01
   1.1992900e+02   2.4546600e+01   1.8642800e+01
   1.1675900e+02   2.4135200e+01   8.1075900e+00
   1.2813100e+02   2.2441500e+01   4.3985400e+01
   1.1178200e+02   2.1123900e+01  -1.0266900e+01
   1.1309400e+02   2.1080300e+01  -6.3345400e+00
   1.0793500e+02   2.1011500e+01  -2.1783900e+01
   1.1728900e+02   1.9805200e+01   5.4367400e+00
   1.1783900e+02   2.0629700e+01   8.0192600e+00
   1.1411300e+02   2.1127000e+01  -3.1489600e+00
   1.1067200e+02   2.0545000e+01  -1.4168300e+01
   1.1009400e+02   1.9032800e+01  -1.7403900e+01
   1.2185300e+02   2.0008300e+01   2.0365200e+01
   1.0782100e+02   2.0206700e+01  -2.2914300e+01
   1.0833200e+02   1.8651100e+01  -2.2979200e+01
   1.1198300e+02   2.1809800e+01  -8.9699500e+00
   1.1064300e+02   2.1225900e+01  -1.3573400e+01
   1.1050400e+02   2.0494900e+01  -1.4718700e+01
   1.1226300e+02   2.0861700e+01  -9.0649400e+00
   1.1305900e+02   2.0793100e+01  -6.7169900e+00
   1.1574200e+02   2.1836800e+01   2.6171000e+00
   1.0988500e+02   2.2698500e+01  -1.4353400e+01
   1.1874600e+02   2.2714600e+01   1.2976700e+01
   1.1873400e+02   2.1535000e+01   1.1780000e+01
   1.0582000e+02   2.0388000e+01  -2.8500900e+01
   1.1045100e+02   1.9611700e+01  -1.5768500e+01
   1.1337400e+02   2.1176200e+01  -5.3717100e+00
   1.1258300e+02   2.1725600e+01  -7.2463900e+00
   1.0895700e+02   2.0920800e+01  -1.8886600e+01
   1.1036100e+02   2.2208600e+01  -1.3429900e+01
   1.0718400e+02   2.2369700e+01  -2.2610100e+01
   1.0909100e+02   2.1811200e+01  -1.7599700e+01
   1.1735300e+02   2.2118400e+01   7.9664500e+00
   1.1000300e+02   2.4319000e+01  -1.2387400e+01
   1.1612800e+02   2.1656100e+01   3.6278900e+00
   1.2045000e+02   2.2192300e+01   1.7960000e+01
   1.1320700e+02   2.0740600e+01  -6.3128600e+00
   1.0415800e+02   2.0770900e+01  -3.2824200e+01
   1.1220400e+02   2.0222900e+01  -9.8812200e+00
   1.1222200e+02   2.1468200e+01  -8.5897300e+00
   1.1360400e+02   2.1895100e+01  -3.9407400e+00
   1.0705300e+02   2.1170500e+01  -2.4186600e+01
   1.1218600e+02   2.1227400e+01  -8.9294900e+00
   1.1761600e+02   2.1463200e+01   8.1414700e+00
   1.0912400e+02   2.2005100e+01  -1.7296600e+01
   1.1214500e+02   2.0271300e+01  -1.0023300e+01
   1.1210300e+02   2.1678600e+01  -8.7298400e+00
   1.1211900e+02   2.1450500e+01  -8.9086100e+00
   1.3146900e+02   1.9342900e+01   5.2589700e+01
   9.4964700e+01   3.3856600e+01  -4.4442600e+01
   1.2136200e+02   2.7223600e+01   2.5964800e+01
   1.0205900e+02   2.5192200e+01  -3.4244200e+01
   9.8023800e+01   2.4854700e+01  -4.5478900e+01
   1.0980300e+02   2.3887900e+01  -1.3410900e+01
   1.0564300e+02   2.2703000e+01  -2.6689200e+01
   1.1010400e+02   2.2267200e+01  -1.4147200e+01
   1.0814100e+02   2.1563800e+01  -2.0620700e+01
   1.1408000e+02   2.1160300e+01  -3.2134100e+00
   1.0821300e+02   2.1067900e+01  -2.0906300e+01
   1.1187000e+02   2.0467800e+01  -1.0645900e+01
   1.1445100e+02   2.0631500e+01  -2.5999100e+00
   1.1072600e+02   2.0972300e+01  -1.3577300e+01
   1.2045200e+02   2.0746100e+01   1.6530100e+01
   1.1927100e+02   2.0998500e+01   1.2959600e+01
   1.1654600e+02   2.0888200e+01   4.1724700e+00
   1.1665500e+02   2.0934200e+01   4.5741300e+00
   1.1015500e+02   1.9453700e+01  -1.6799200e+01
   1.0978500e+02   2.0010700e+01  -1.7341100e+01
   1.1287400e+02   1.9672900e+01  -8.3957500e+00
   1.1413600e+02   1.9712700e+01  -4.4950000e+00
   1.1764000e+02   2.0714600e+01   7.4708300e+00
   1.2336600e+02   2.0299800e+01   2.5668200e+01
   1.1687400e+02   1.9425800e+01   3.7610700e+00
   1.0930300e+02   1.9315600e+01  -1.9464600e+01
   1.1420200e+02   1.9212600e+01  -4.7910500e+00
   1.0889300e+02   1.9318200e+01  -2.0663500e+01
   1.1361000e+02   1.9185600e+01  -6.6712700e+00
   1.1697000e+02   2.1334000e+01   5.9534500e+00
   1.0171500e+02   1.9308600e+01  -4.1101900e+01
   1.0981900e+02   2.0125700e+01  -1.7123500e+01
   1.0784200e+02   1.8853200e+01  -2.4226600e+01
   1.1633700e+02   2.0052500e+01   2.6824400e+00
   1.1289700e+02   1.9872100e+01  -8.1284000e+00
   1.2094900e+02   2.0283600e+01   1.7691600e+01
   1.1590600e+02   1.9975800e+01   1.2675500e+00
   1.0420400e+02   1.8888500e+01  -3.4576900e+01
   1.0572100e+02   1.8663500e+01  -3.0526600e+01
   1.1139900e+02   1.9714800e+01  -1.2816500e+01
   1.1174000e+02   2.0773000e+01  -1.0732500e+01
   1.1128700e+02   2.0891400e+01  -1.1979000e+01
   1.0785300e+02   2.1749100e+01  -2.1287300e+01
   1.1786600e+02   2.1311000e+01   8.7824400e+00
   1.0847900e+02   2.0590300e+01  -2.0607500e+01
   1.1126200e+02   2.1042600e+01  -1.1911500e+01
   1.0956500e+02   2.1865300e+01  -1.6148300e+01
   1.0925500e+02   2.0305600e+01  -1.8612600e+01
   1.0845100e+02   2.1429100e+01  -1.9849600e+01
   1.1499700e+02   2.1045200e+01  -4.9384300e-01
   1.1348900e+02   1.9864500e+01  -6.3238100e+00
   1.1300000e+02   3.1284700e+01   3.5838400e+00
   1.2648500e+02   2.8116800e+01   4.4012100e+01
   1.1800000e+02   2.3861400e+01   1.1760000e+01
   1.1586600e+02   2.4348700e+01   5.5061300e+00
   1.1185400e+02   2.2596800e+01  -8.5696600e+00
   1.0970600e+02   2.2259900e+01  -1.5326100e+01
   1.1281500e+02   2.2422500e+01  -5.8253500e+00
   1.1029300e+02   2.3702800e+01  -1.2140600e+01
   1.0791600e+02   2.2425000e+01  -2.0421700e+01
   1.1703600e+02   2.2303300e+01   7.1359300e+00
   1.1064000e+02   2.2348300e+01  -1.2458800e+01
   1.1046900e+02   2.5479800e+01  -9.8377100e+00
   1.1271100e+02   2.2679300e+01  -5.9177200e+00
   1.1121100e+02   2.3470100e+01  -9.6317900e+00
   1.0762600e+02   2.3270200e+01  -2.0434900e+01
   1.0633700e+02   2.5879400e+01  -2.1528600e+01
   1.1514100e+02   2.5153000e+01   4.0593100e+00
   1.1183700e+02   2.1632000e+01  -9.5807300e+00
   1.0217800e+02   2.0635900e+01  -3.8478500e+01
   1.1989500e+02   2.2741500e+01   1.6725100e+01
   1.0371800e+02   2.0630500e+01  -3.4200500e+01
   1.0688300e+02   2.1048400e+01  -2.4820700e+01
   1.1470000e+02   2.0648900e+01  -1.8243500e+00
   1.0934300e+02   2.2048900e+01  -1.6607200e+01
   1.1346500e+02   2.1041400e+01  -5.2310900e+00
   1.1003900e+02   2.1285500e+01  -1.5312200e+01
   1.1464100e+02   2.1621900e+01  -1.0355400e+00
   1.1190300e+02   2.2976800e+01  -8.0401800e+00
   1.0639400e+02   2.2370700e+01  -2.4877100e+01
   1.1079900e+02   2.1644700e+01  -1.2702900e+01
   1.1711600e+02   2.1153400e+01   6.2496200e+00
   1.1980600e+02   2.0934700e+01   1.4630400e+01
   1.2542200e+02   2.2000600e+01   3.4244100e+01
   1.1271400e+02   1.9673500e+01  -8.8842800e+00
   1.1311600e+02   2.0826200e+01  -6.5055600e+00
   1.1228700e+02   2.2990700e+01  -6.8649700e+00
   1.1056000e+02   2.1878600e+01  -1.3171000e+01
   1.1059600e+02   2.1496000e+01  -1.3442800e+01
   1.1087900e+02   2.1159200e+01  -1.2939400e+01
   1.1658700e+02   2.1549100e+01   4.9776500e+00
   1.1005600e+02   2.2051200e+01  -1.4495000e+01
   1.0881200e+02   2.1515700e+01  -1.8713500e+01
   1.1138400e+02   2.2246400e+01  -1.0330800e+01
   1.0550700e+02   2.1251900e+01  -2.8528500e+01
   1.1172200e+02   2.0535300e+01  -1.1028200e+01
   1.1423700e+02   2.0906300e+01  -2.9866200e+00
   1.0747400e+02   1.8730000e+01  -2.5396700e+01
   1.1250200e+02   1.9856500e+01  -9.3507600e+00
   9.9700600e+01   2.0782400e+01  -4.5079600e+01
   1.1150400e+02   2.0151300e+01  -1.2065200e+01
   1.1999600e+02   3.0066100e+01   2.4370700e+01
   1.1162900e+02   2.5918900e+01  -5.9217700e+00
   1.1162900e+02   2.4629100e+01  -7.2198400e+00
   9.8968100e+01   2.2678200e+01  -4.5149800e+01
   1.1502400e+02   2.3264800e+01   1.8024100e+00
   1.1125600e+02   2.2797400e+01  -1.0178800e+01
   1.1736200e+02   2.1351300e+01   7.2284400e+00
   1.1474600e+02   2.1616300e+01  -7.0454800e-01
   1.1197700e+02   2.2795700e+01  -8.0229300e+00
   1.0878700e+02   2.0833600e+01  -1.9500400e+01
   1.1302700e+02   2.1252600e+01  -6.3497500e+00
   1.1295500e+02   2.1672100e+01  -6.1489100e+00
   1.0658100e+02   2.0471500e+01  -2.6242800e+01
   1.0128400e+02   2.1791200e+01  -3.9773800e+01
   1.0706500e+02   2.1943400e+01  -2.3380300e+01
   1.1663700e+02   2.2534900e+01   6.1235900e+00
   1.1648600e+02   2.3122400e+01   6.2302300e+00
   1.1236200e+02   2.4336800e+01  -5.2872000e+00
   1.0640100e+02   2.3473300e+01  -2.3752300e+01
   1.1849800e+02   2.2307500e+01   1.1781700e+01
   1.1269300e+02   2.1673000e+01  -6.9469900e+00
   1.1157200e+02   2.1845700e+01  -1.0171800e+01
   1.1866300e+02   2.0991400e+01   1.1012500e+01
   1.1170900e+02   2.0962500e+01  -1.0635500e+01
   1.1585100e+02   2.0762700e+01   1.8807000e+00
   1.1515600e+02   2.1184700e+01   1.3758500e-01
   1.1564100e+02   2.0634900e+01   1.0960300e+00
   1.1325100e+02   2.1303100e+01  -5.6518500e+00
   1.0812900e+02   2.0229900e+01  -2.2029500e+01
   1.1251700e+02   2.2538000e+01  -6.6239900e+00
   1.0870100e+02   2.2047400e+01  -1.8497800e+01
   1.0797300e+02   2.1176900e+01  -2.1503000e+01
   1.1112300e+02   2.0241200e+01  -1.3128100e+01
   1.1438600e+02   2.1149400e+01  -2.2955400e+00
   1.1344500e+02   2.2937600e+01  -3.3964700e+00
   1.1425800e+02   2.1734800e+01  -2.0910900e+00
   1.1969300e+02   1.9227600e+01   1.2558400e+01
   1.1666700e+02   2.2551200e+01   6.2287000e+00
   1.1589600e+02   2.1440200e+01   2.7023100e+00
   1.1050000e+02   2.0764900e+01  -1.4461600e+01
   1.1526700e+02   2.0593200e+01  -1.2421000e-01
   1.1337900e+02   2.0734300e+01  -5.7922700e+00
   1.2113900e+02   2.0606600e+01   1.8635800e+01
   1.1430500e+02   1.9026000e+01  -4.6702200e+00
   1.0490500e+02   1.8203300e+01  -3.3297300e+01
   1.0894900e+02   2.1452200e+01  -1.8365100e+01
   1.1230100e+02   1.9330600e+01  -1.0479800e+01
   1.1503900e+02   2.0778700e+01  -6.3202100e-01
   1.1894700e+02   2.1117800e+01   1.2039500e+01
   1.0126800e+02   2.1166600e+01  -4.0445000e+01
   1.1242100e+02   3.0483600e+01   1.0385700e+00
   1.2268800e+02   2.8156500e+01   3.1249100e+01
   1.1802800e+02   2.5451100e+01   1.3440200e+01
   1.1480000e+02   2.6526900e+01   4.3581100e+00
   1.0618700e+02   2.5764300e+01  -2.2072400e+01
   1.1153400e+02   2.3514400e+01  -8.6129700e+00
   1.0873300e+02   2.1612800e+01  -1.8865700e+01
   1.1357000e+02   2.2024400e+01  -3.9184000e+00
   1.0289600e+02   2.3638200e+01  -3.3484500e+01
   1.1342500e+02   2.1696000e+01  -4.7223800e+00
   1.0235000e+02   1.9551300e+01  -3.9086200e+01
   1.1274500e+02   2.0232600e+01  -8.2364300e+00
   1.0984100e+02   2.0534700e+01  -1.6664900e+01
   1.1170100e+02   2.1333700e+01  -1.0315100e+01
   1.1588400e+02   1.9530400e+01   7.5586700e-01
   1.1168800e+02   1.9681700e+01  -1.1994400e+01
   1.1857900e+02   1.9496200e+01   9.2117800e+00
   1.1294300e+02   2.0948200e+01  -6.9225800e+00
   1.1481700e+02   2.0221600e+01  -1.8986000e+00
   1.1881500e+02   2.0614700e+01   1.1113400e+01
   1.0922200e+02   1.9600700e+01  -1.9413200e+01
   1.1883700e+02   1.9530400e+01   1.0108100e+01
   1.1069200e+02   2.0804800e+01  -1.3846400e+01
   1.1860200e+02   2.5000200e+01   1.4809700e+01
   1.1404500e+02   2.3330100e+01  -1.1538000e+00
   1.1682800e+02   2.4112800e+01   8.2660400e+00
   1.1478800e+02   2.2509400e+01   3.2169500e-01
   1.1783600e+02   2.3542900e+01   1.0922600e+01
   1.1738800e+02   2.2820100e+01   8.7704200e+00
   1.0584300e+02   2.3216100e+01  -2.5634600e+01
   1.0954800e+02   2.0896800e+01  -1.7153600e+01
   1.0632700e+02   2.2167000e+01  -2.5266300e+01
   1.1113500e+02   2.0946300e+01  -1.2385100e+01
   1.0752900e+02   2.2469300e+01  -2.1529300e+01
   1.1048100e+02   2.0439500e+01  -1.4840000e+01
   1.1735300e+02   2.0584000e+01   6.4327000e+00
   1.1253600e+02   1.9785100e+01  -9.3119500e+00
   1.1328400e+02   1.9939200e+01  -6.8798000e+00
   1.1520400e+02   1.8741500e+01  -2.1543000e+00
   1.1694800e+02   2.1034500e+01   5.5723600e+00
   1.1198400e+02   2.1713600e+01  -9.0731600e+00
   1.1354700e+02   1.9445200e+01  -6.5683700e+00
   1.1599200e+02   2.0222500e+01   1.7793000e+00
   1.1861700e+02   1.9546300e+01   9.4144700e+00
   1.1875900e+02   2.1508100e+01   1.1799900e+01
   1.1343800e+02   2.0601000e+01  -5.7443500e+00
   1.1144700e+02   1.9503400e+01  -1.2887700e+01
   1.1347000e+02   1.9753700e+01  -6.4996200e+00
   1.1438600e+02   2.0315400e+01  -3.1199200e+00
   1.2510500e+02   2.2307200e+01   3.3520900e+01
   1.1124000e+02   3.1610300e+01  -1.3988000e+00
   1.1656400e+02   2.6148200e+01   9.5002100e+00
   1.0435700e+02   2.6009100e+01  -2.7028200e+01
   1.1299800e+02   2.3259400e+01  -4.4593800e+00
   1.1759300e+02   2.2825900e+01   9.4352200e+00
   1.0659000e+02   2.2672500e+01  -2.4010200e+01
   1.0700400e+02   2.0884000e+01  -2.4615400e+01
   1.1224900e+02   2.3115300e+01  -6.8525700e+00
   1.1645500e+02   2.1541800e+01   4.5509700e+00
   1.1734800e+02   2.2705000e+01   8.5378600e+00
   1.1141300e+02   2.1334300e+01  -1.1157500e+01
   1.0933400e+02   2.5007800e+01  -1.3676300e+01
   1.0799400e+02   2.3314700e+01  -1.9299800e+01
   1.0945300e+02   2.3871800e+01  -1.4461400e+01
   1.1293200e+02   2.1249800e+01  -6.6421600e+00
   1.0740700e+02   2.1829400e+01  -2.2494800e+01
   1.1105800e+02   2.0574000e+01  -1.2989900e+01
   1.1073800e+02   2.0953900e+01  -1.3565200e+01
   1.1334500e+02   1.8123400e+01  -8.5079400e+00
   1.1460100e+02   1.9816000e+01  -2.9770700e+00
   1.1443200e+02   2.0833800e+01  -2.4630700e+00
   1.1422500e+02   2.0169000e+01  -3.7623000e+00
   1.1502200e+02   2.0169900e+01  -1.2939900e+00
   1.0842400e+02   2.1167600e+01  -2.0224500e+01
   1.1616100e+02   1.9422100e+01   1.5103100e+00
   1.1009200e+02   2.0373900e+01  -1.6064900e+01
   1.1018300e+02   1.9713400e+01  -1.6458000e+01
   1.0914800e+02   2.1070800e+01  -1.8162900e+01
   1.1138900e+02   2.1523800e+01  -1.1039000e+01
   1.0916900e+02   2.2605700e+01  -1.6562900e+01
   1.0851900e+02   2.2502300e+01  -1.8576900e+01
   1.2120400e+02   2.0611200e+01   1.8855300e+01
   1.1846100e+02   2.0791500e+01   1.0152000e+01
   1.1093500e+02   2.0058600e+01  -1.3866500e+01
   1.1026800e+02   2.0904100e+01  -1.5023100e+01
   1.1551700e+02   2.0912900e+01   9.7404100e-01
   1.0626000e+02   2.1381100e+01  -2.6262400e+01
   1.1265000e+02   2.1809100e+01  -6.9447400e+00
   1.0907700e+02   2.0301200e+01  -1.9156100e+01
   1.1503700e+02   2.2870500e+01   1.4410900e+00
   1.0663800e+02   2.2249500e+01  -2.4293300e+01
   1.1927400e+02   2.3570700e+01   1.5547900e+01
   1.0813500e+02   2.2332900e+01  -1.9882900e+01
   1.0995500e+02   1.9294800e+01  -1.7551800e+01
   1.1791700e+02   1.9366900e+01   6.9869500e+00
   1.0536400e+02   1.8874700e+01  -3.1314700e+01
   1.0821900e+02   1.8813000e+01  -2.3158100e+01
   1.1427600e+02   1.9423800e+01  -4.3482400e+00
   1.0741600e+02   2.0199500e+01  -2.4094800e+01
   1.1543200e+02   2.1831900e+01   1.6433500e+00
