# Supplementary material for: Error Correction and the Structure of Inter-Trial Fluctuations in a Redundant Movement Task
Source: PLoS Comput Biol. 2016 Sep 19;12(9):e1005118. doi: 10.1371/journal.pcbi.1005118 (PMC5028073; doi:10.1371/journal.pcbi.1005118)
Supplement: S1 Data and Code — (ZIP) [file pcbi.1005118.s001.zip › Shuffleboard_Data_and_Code/Data/S1LF.txt]

   7.1740200e+01   1.9516800e+01  -1.9649057e+01
   7.0540900e+01   1.8673700e+01  -2.5824837e+01
   8.0119300e+01   1.9196000e+01   1.9793554e+01
   7.2961700e+01   1.5394600e+01  -1.8249031e+01
   7.4152400e+01   1.7217500e+01  -1.0949863e+01
   7.5432500e+01   1.6030900e+01  -6.1537405e+00
   7.3588800e+01   1.6532500e+01  -1.4235961e+01
   7.7384200e+01   1.5447700e+01   2.5844649e+00
   7.5728500e+01   1.3577300e+01  -7.2088239e+00
   7.2665300e+01   1.4140900e+01  -2.0850788e+01
   6.9917800e+01   1.4226600e+01  -3.3005934e+01
   7.4577300e+01   1.5659400e+01  -1.0534260e+01
   7.3255200e+01   1.6755600e+01  -1.5543666e+01
   7.7294000e+01   1.8697000e+01   5.3974840e+00
   7.3669000e+01   1.9072700e+01  -1.1330096e+01
   7.7030800e+01   2.0971900e+01   6.4031377e+00
   7.0271400e+01   1.9328500e+01  -2.6355917e+01
   8.0494400e+01   1.8972900e+01   2.1452317e+01
   8.5902400e+01   1.7756200e+01   4.8361026e+01
   7.5294600e+01   1.4517400e+01  -8.3166982e+00
   6.9820700e+01   1.9697300e+01  -2.7958439e+01
   8.3136600e+01   1.8116300e+01   3.4105451e+01
   7.8381300e+01   1.5547900e+01   7.5359340e+00
   6.8573600e+01   1.3697300e+01  -3.9352951e+01
   8.5392800e+01   1.5181200e+01   4.3053860e+01
   8.0149900e+01   1.2737100e+01   1.3491664e+01
   7.4677600e+01   1.1299700e+01  -1.4425119e+01
   7.1403500e+01   1.5836100e+01  -2.4836303e+01
   7.6156000e+01   1.4171300e+01  -4.5837843e+00
   7.1253700e+01   1.3911500e+01  -2.7428022e+01
   8.1602700e+01   1.7218500e+01   2.5313068e+01
   7.5814900e+01   1.7013500e+01  -3.3622975e+00
   7.5771800e+01   1.8635500e+01  -1.9454152e+00
   7.6838100e+01   1.9900400e+01   4.4041787e+00
   7.4629300e+01   1.8919900e+01  -7.0287629e+00
   7.9066200e+01   1.9664500e+01   1.5023638e+01
   7.6756700e+01   1.6535500e+01   6.4972493e-01
   6.7621900e+01   1.7188000e+01  -3.9912975e+01
   8.3804600e+01   1.8264400e+01   3.7741283e+01
   7.3938400e+01   1.6672000e+01  -1.2485563e+01
   7.6801500e+01   1.7287900e+01   1.6183251e+00
   7.2827500e+01   1.8595600e+01  -1.5657537e+01
   7.5479100e+01   1.7921000e+01  -4.0423366e+00
   8.0792500e+01   2.0945600e+01   2.4928011e+01
   7.4371300e+01   1.7450900e+01  -9.7013112e+00
   7.8318900e+01   1.6026200e+01   7.7122134e+00
   8.7591100e+01   1.6854800e+01   5.6612506e+01
   8.2261500e+01   1.3411500e+01   2.4880670e+01
   6.9443300e+01   1.2792200e+01  -3.6506857e+01
   8.3697100e+01   1.4945200e+01   3.3857521e+01
   6.6432000e+01   1.3191800e+01  -4.8893485e+01
   7.8883600e+01   1.5297300e+01   9.7560026e+00
   7.3769900e+01   1.6085500e+01  -1.3850004e+01
   7.0349200e+01   1.4368200e+01  -3.0974156e+01
   8.7497300e+01   1.7820300e+01   5.7063667e+01
   6.8919500e+01   1.7776700e+01  -3.3788081e+01
   7.2744500e+01   1.8116400e+01  -1.6515942e+01
   8.3275800e+01   2.0565700e+01   3.7279656e+01
   8.0557200e+01   1.7976800e+01   2.0772041e+01
   7.8276600e+01   1.7237500e+01   8.7149999e+00
   7.5049300e+01   1.7712700e+01  -6.2743910e+00
   7.7059700e+01   1.8581300e+01   4.1508287e+00
   7.9913800e+01   2.0129600e+01   1.9698814e+01
   7.3891900e+01   1.8264400e+01  -1.1108259e+01
   7.5331900e+01   1.9731600e+01  -2.9277625e+00
   7.3886300e+01   1.8939400e+01  -1.0458739e+01
   6.7617400e+01   1.9435200e+01  -3.7683995e+01
   7.9725300e+01   1.7915800e+01   1.6546125e+01
   6.9808600e+01   1.7724000e+01  -2.9985965e+01
   7.6388000e+01   1.6073300e+01  -1.5788950e+00
   6.9579700e+01   1.5978100e+01  -3.2728767e+01
   9.1911700e+01   1.9650100e+01   8.3643922e+01
   7.7089300e+01   1.7470600e+01   3.1819717e+00
   7.9618700e+01   1.6101100e+01   1.4200160e+01
   7.5521700e+01   1.7995900e+01  -3.7703299e+00
   7.8046200e+01   2.1111600e+01   1.1465031e+01
   7.4915900e+01   1.8884300e+01  -5.7295600e+00
   8.2732400e+01   2.0455500e+01   3.4349814e+01
   7.4850200e+01   1.6352900e+01  -8.5649075e+00
   7.9234100e+01   1.7711500e+01   1.3900757e+01
   7.3716000e+01   1.5737600e+01  -1.4445984e+01
   7.0008100e+01   1.6700700e+01  -3.0137068e+01
   7.7731100e+01   1.7851200e+01   6.6705270e+00
   7.2142000e+01   1.6077500e+01  -2.1281437e+01
   7.0704100e+01   1.6662000e+01  -2.7116579e+01
   8.0186900e+01   1.9752700e+01   2.0688559e+01
   8.8660000e+01   1.8601700e+01   6.4246325e+01
   6.9809600e+01   1.8051400e+01  -2.9654543e+01
   7.6997500e+01   2.0642000e+01   5.9124846e+00
   7.7297000e+01   2.1969400e+01   8.6833991e+00
   6.1697000e+01   1.7460000e+01  -6.3585472e+01
   7.7140100e+01   2.0380400e+01   6.3382542e+00
   8.1433800e+01   1.9750300e+01   2.6985915e+01
   7.5510200e+01   1.9074600e+01  -2.7439184e+00
   8.0165400e+01   2.0414100e+01   2.1244047e+01
   7.2773100e+01   1.9109900e+01  -1.5387629e+01
   7.7799900e+01   2.1002900e+01   1.0154323e+01
   8.2538500e+01   1.9302000e+01   3.2196362e+01
   8.1318500e+01   1.8151000e+01   2.4800556e+01
   7.7247700e+01   1.8314900e+01   4.7912001e+00
   7.3310200e+01   1.9458600e+01  -1.2589481e+01
   7.7276500e+01   2.0383600e+01   6.9975108e+00
   7.4782900e+01   2.3044300e+01  -2.1887980e+00
   8.1617900e+01   2.3215700e+01   3.1386496e+01
   6.7878700e+01   1.8664100e+01  -3.7349519e+01
   8.1566100e+01   2.1442100e+01   2.9350878e+01
   6.9098100e+01   1.8497500e+01  -3.2296502e+01
   7.6338000e+01   2.0318800e+01   2.4307685e+00
   7.7183400e+01   1.9738900e+01   5.9027830e+00
   7.5358800e+01   1.8516400e+01  -4.0144781e+00
   7.5234700e+01   2.0059700e+01  -3.0559837e+00
   7.7499200e+01   2.2475500e+01   1.0167235e+01
   7.8574100e+01   2.1887600e+01   1.4824088e+01
   7.4862300e+01   2.0675500e+01  -4.1853749e+00
   8.1804500e+01   2.2329900e+01   3.1457147e+01
   7.2935600e+01   1.9572700e+01  -1.4187774e+01
   7.8559000e+01   2.0793900e+01   1.3656860e+01
   7.8844500e+01   1.7299800e+01   1.1564074e+01
   7.6881300e+01   1.9856700e+01   4.5676165e+00
   7.5605900e+01   2.1875500e+01   5.1067742e-01
   7.9621500e+01   2.1166600e+01   1.9279320e+01
   7.6460900e+01   1.9687400e+01   2.3844968e+00
   7.6821100e+01   2.0213700e+01   4.6349556e+00
   7.6344600e+01   1.9483100e+01   1.6239055e+00
   8.2834500e+01   1.9412400e+01   3.3836666e+01
   7.5135700e+01   1.7813400e+01  -5.7670326e+00
   7.7227100e+01   1.9006300e+01   5.3835882e+00
   7.6666300e+01   2.0587500e+01   4.2675473e+00
   7.1303100e+01   1.8676100e+01  -2.2441875e+01
   6.8779800e+01   1.8692200e+01  -3.3472517e+01
   5.7623300e+01   1.8927000e+01  -7.7306420e+01
   8.6237500e+01   2.1259300e+01   5.3664985e+01
   7.2959600e+01   1.5883700e+01  -1.7767190e+01
   6.8690200e+01   1.6836200e+01  -3.5713258e+01
   6.3782400e+01   1.4345900e+01  -5.8522961e+01
   6.5179700e+01   1.8316900e+01  -4.8919191e+01
   7.5453400e+01   1.9896200e+01  -2.1898893e+00
   7.0831300e+01   2.1816100e+01  -2.1398113e+01
   7.5721700e+01   2.1989300e+01   1.1709098e+00
   7.3278700e+01   2.2783900e+01  -9.4094320e+00
   7.5676000e+01   2.1653300e+01   6.1876457e-01
   8.2951500e+01   2.1200100e+01   3.6232053e+01
   7.8216300e+01   1.8728500e+01   9.9109841e+00
   7.4728000e+01   2.1219200e+01  -4.2727018e+00
   7.8751600e+01   2.2988100e+01   1.6795796e+01
   8.1476300e+01   2.0104600e+01   2.7556596e+01
   7.1025200e+01   1.8778100e+01  -2.3575660e+01
   7.5585400e+01   2.0243100e+01  -1.2194091e+00
   8.0424700e+01   1.8894100e+01   2.1025401e+01
   7.7905400e+01   1.9443600e+01   9.1095537e+00
   7.3666500e+01   1.9599000e+01  -1.0812856e+01
   8.4051400e+01   2.3012500e+01   4.3783399e+01
   8.1387100e+01   2.1737800e+01   2.8734521e+01
   7.3510800e+01   1.8610300e+01  -1.2520623e+01
   8.0140800e+01   1.8642800e+01   1.9348199e+01
   7.2690900e+01   1.7770400e+01  -1.7105563e+01
   8.3170000e+01   1.9029000e+01   3.5194069e+01
   7.4306400e+01   1.6515000e+01  -1.0938867e+01
   7.4387900e+01   1.8480900e+01  -8.5948653e+00
   7.4775500e+01   1.9057300e+01  -6.2101993e+00
   7.6578500e+01   2.1169600e+01   4.4300514e+00
   7.2882800e+01   2.1239300e+01  -1.2760700e+01
   7.9830000e+01   2.2033800e+01   2.1185079e+01
   7.2158900e+01   2.2738400e+01  -1.4544483e+01
   6.9611900e+01   2.2288000e+01  -2.6278135e+01
   7.3093700e+01   2.5318900e+01  -7.7199291e+00
   6.7444700e+01   2.2872000e+01  -3.4979134e+01
   8.0407200e+01   2.3149800e+01   2.5191855e+01
   7.5281700e+01   2.1230200e+01  -1.6666330e+00
   7.2668600e+01   2.1378700e+01  -1.3597299e+01
   7.7051800e+01   2.1091000e+01   6.6233315e+00
   7.8029500e+01   2.2775300e+01   1.3046226e+01
   7.5279100e+01   2.0892800e+01  -2.0142503e+00
   7.9517000e+01   2.2455400e+01   2.0048502e+01
   7.7882200e+01   2.2384700e+01   1.1936292e+01
   6.7731200e+01   2.1343800e+01  -3.5294772e+01
   7.7818200e+01   2.4252000e+01   1.3493120e+01
   7.3342400e+01   2.4388100e+01  -7.5161231e+00
   8.4081600e+01   2.4413800e+01   4.5343027e+01
   8.3442300e+01   2.0713400e+01   3.8296776e+01
   7.6728800e+01   2.2938800e+01   6.9180630e+00
   7.5723400e+01   2.1426300e+01   6.1516885e-01
   7.6543600e+01   2.1192400e+01   4.2854038e+00
   7.3440000e+01   2.2578400e+01  -8.8747634e+00
   7.5581300e+01   2.5031100e+01   3.5489394e+00
   7.3893700e+01   2.4521900e+01  -4.8421683e+00
   7.5383500e+01   2.5923800e+01   3.5076879e+00
   8.0221800e+01   2.4978300e+01   2.6091214e+01
   8.6366700e+01   2.4515100e+01   5.7616496e+01
   7.7765100e+01   2.2345000e+01   1.1328346e+01
   6.5601500e+01   1.8559300e+01  -4.6952446e+01
   8.1548900e+01   2.0611700e+01   2.8432286e+01
   7.4123300e+01   2.1389200e+01  -6.9125624e+00
   8.0058200e+01   2.5469200e+01   2.5761476e+01
   8.3673700e+01   2.5474100e+01   4.4263724e+01
   8.3892000e+01   2.1973600e+01   4.1909296e+01
   6.7413000e+01   1.6682600e+01  -4.1298901e+01
   6.5760700e+01   2.1926900e+01  -4.2931999e+01
   6.8655400e+01   1.9585000e+01  -3.3114663e+01
   8.1389100e+01   2.4168600e+01   3.1174875e+01
   7.4026100e+01   2.0770300e+01  -7.9803603e+00
   7.1046900e+01   2.1475400e+01  -2.0785811e+01
   8.0497800e+01   2.4191700e+01   2.6690296e+01
   7.7127500e+01   2.2309000e+01   8.2073910e+00
   8.2862100e+01   2.3750400e+01   3.8318944e+01
   7.7903800e+01   2.3424300e+01   1.3083577e+01
   7.3664900e+01   2.2705900e+01  -7.7127641e+00
   6.3830100e+01   2.1788300e+01  -5.0887565e+01
   7.3531300e+01   2.2751000e+01  -8.2852771e+00
   6.5805100e+01   2.2915000e+01  -4.1762630e+01
   6.5055400e+01   2.2669500e+01  -4.5073782e+01
   8.1750200e+01   2.2744200e+01   3.1592557e+01
   6.6263900e+01   1.9307200e+01  -4.3474888e+01
   7.6388200e+01   2.4682000e+01   7.0308228e+00
   6.4545200e+01   2.4309000e+01  -4.5498328e+01
   7.8317500e+01   2.3284700e+01   1.4961842e+01
   6.6606000e+01   1.9407200e+01  -4.1956208e+01
   7.4719300e+01   2.1762200e+01  -3.7681713e+00
   7.1876100e+01   2.1825100e+01  -1.6728391e+01
   7.1109800e+01   2.1509400e+01  -2.0472128e+01
   7.7559900e+01   2.2527000e+01   1.0513878e+01
   7.1561700e+01   2.0489100e+01  -1.9475893e+01
   7.4664900e+01   2.3399000e+01  -2.3840852e+00
   6.7489800e+01   2.5736000e+01  -3.1922636e+01
   7.7301400e+01   2.3364900e+01   1.0101308e+01
   7.7499300e+01   2.3925800e+01   1.1617484e+01
   7.3908900e+01   2.1495300e+01  -7.7985905e+00
   6.6289000e+01   2.3874200e+01  -3.8807296e+01
   7.5678900e+01   2.4344700e+01   3.3237387e+00
   7.0568000e+01   2.4130300e+01  -2.0247417e+01
   7.5871400e+01   2.5011400e+01   4.9019558e+00
   7.8467500e+01   2.6054600e+01   1.8468861e+01
   7.6124500e+01   2.2844700e+01   3.9371034e+00
   6.8096400e+01   2.2635000e+01  -3.2455339e+01
   7.0995300e+01   2.4153800e+01  -1.8335216e+01
   7.3720200e+01   2.5538300e+01  -4.6272120e+00
   7.5801800e+01   2.6163700e+01   5.7274298e+00
   7.0464400e+01   2.1251400e+01  -2.3585011e+01
   7.1341100e+01   2.7858000e+01  -1.3091983e+01
   7.6211900e+01   2.3886400e+01   5.3933562e+00
   7.5077000e+01   2.1522700e+01  -2.3331114e+00
   7.1758900e+01   2.1000800e+01  -1.8082073e+01
   7.3925500e+01   2.3578100e+01  -5.6401314e+00
   7.9249000e+01   2.3363500e+01   1.9625880e+01
   7.5871000e+01   2.2332800e+01   2.2214592e+00
   8.1740700e+01   1.9849200e+01   2.8648483e+01
   6.7750900e+01   1.7766600e+01  -3.8788889e+01
   8.0051700e+01   1.8924300e+01   1.9185743e+01
   6.7961900e+01   1.7851400e+01  -3.7807807e+01
   7.5165100e+01   1.9182500e+01  -4.2594560e+00
   7.1473500e+01   1.8662800e+01  -2.1697249e+01
   7.0112600e+01   2.0636300e+01  -2.5743242e+01
   7.6644300e+01   2.0149100e+01   3.7243782e+00
   7.7490100e+01   1.8262000e+01   5.9113266e+00
   7.0686100e+01   1.8079700e+01  -2.5779305e+01
   7.9555900e+01   2.2040000e+01   1.9827402e+01
   7.7031500e+01   1.8496000e+01   3.9298050e+00
   6.7485300e+01   1.8175100e+01  -3.9501246e+01
   7.9524300e+01   2.2347200e+01   1.9976118e+01
   7.5699600e+01   1.8975900e+01  -1.9482269e+00
   7.7108100e+01   2.0270000e+01   6.0740099e+00
   7.7085600e+01   2.0893400e+01   6.5885368e+00
   7.0264100e+01   1.8829500e+01  -2.6886695e+01
   7.4228300e+01   1.8454700e+01  -9.3602343e+00
   7.8614500e+01   2.0446900e+01   1.3580364e+01
   7.7707700e+01   1.7507900e+01   6.2141746e+00
   7.6065000e+01   1.6279900e+01  -2.9086367e+00
   8.2790800e+01   1.8275200e+01   3.2473477e+01
   7.2015300e+01   1.5881800e+01  -2.2046696e+01
   7.5902900e+01   1.8651100e+01  -1.3087677e+00
   7.3148300e+01   1.7429000e+01  -1.5359995e+01
   7.3367900e+01   2.0193000e+01  -1.1592287e+01
   7.8578900e+01   1.9430900e+01   1.2391477e+01
   7.2614600e+01   1.7532200e+01  -1.7689645e+01
   7.7575600e+01   1.8948000e+01   7.0108731e+00
   7.0632500e+01   1.5658400e+01  -2.8436949e+01
   7.3963200e+01   2.0808500e+01  -8.2361781e+00
   6.9778600e+01   2.0623200e+01  -2.7218673e+01
   7.5725000e+01   2.1292600e+01   4.9006959e-01
   7.5908800e+01   2.0518600e+01   5.8458879e-01
   7.8262800e+01   1.8097200e+01   9.5064302e+00
   7.0390700e+01   1.9437900e+01  -2.5722334e+01
   7.5640300e+01   1.9705600e+01  -1.4983022e+00
   7.7289600e+01   1.8920900e+01   5.6006025e+00
   7.9123000e+01   1.7625000e+01   1.3266486e+01
   8.0203200e+01   1.6672000e+01   1.7689452e+01
   8.5421300e+01   1.7954100e+01   4.5980519e+01
   7.0811000e+01   1.4148700e+01  -2.9155166e+01
   8.1102400e+01   1.6837100e+01   2.2390392e+01
   8.2405400e+01   1.3685400e+01   2.5896916e+01
   8.2828900e+01   2.0724900e+01   3.5121185e+01
   6.7337100e+01   1.8149000e+01  -4.0154348e+01
   7.5196100e+01   2.2328800e+01  -9.6858004e-01
   7.9914200e+01   2.1977000e+01   2.1546867e+01
   7.5340300e+01   2.1119100e+01  -1.5003045e+00
   6.9640200e+01   2.2481200e+01  -2.5962385e+01
   8.2571500e+01   2.0694400e+01   3.3759282e+01
   7.3850800e+01   1.8586200e+01  -1.0978205e+01
   7.5365300e+01   1.9087600e+01  -3.4145463e+00
   7.5342200e+01   1.9116900e+01  -3.4926149e+00
   8.3319700e+01   2.0970400e+01   3.7914503e+01
   7.6107300e+01   1.6912000e+01  -2.0775288e+00
   7.7209200e+01   1.7825400e+01   4.1149748e+00
   7.8122700e+01   1.8482600e+01   9.2064236e+00
   7.5579400e+01   1.6757900e+01  -4.7311742e+00
   8.3585400e+01   1.8720200e+01   3.7051237e+01
   6.7669500e+01   1.3885300e+01  -4.3012552e+01
   6.8558700e+01   1.6242500e+01  -3.6872597e+01
   7.3119300e+01   1.6934900e+01  -1.5988490e+01
   7.4351300e+01   1.7941300e+01  -9.3030621e+00
   6.8396600e+01   1.9469500e+01  -3.4339047e+01
   7.1902200e+01   1.9319800e+01  -1.9118315e+01
   7.1494200e+01   2.0220800e+01  -2.0046267e+01
   7.7612900e+01   2.1446800e+01   9.6910254e+00
   7.1259100e+01   2.0736500e+01  -2.0579409e+01
   7.4988100e+01   2.1134200e+01  -3.1402185e+00
   7.3066500e+01   2.0144600e+01  -1.3019332e+01
   7.3577900e+01   1.9663000e+01  -1.1157205e+01
   7.5470900e+01   1.9319300e+01  -2.6852158e+00
   7.3220100e+01   1.9314300e+01  -1.3145524e+01
   7.6582400e+01   2.0379000e+01   3.6563193e+00
   7.5123600e+01   1.7851800e+01  -5.7854495e+00
   7.1083600e+01   1.6048800e+01  -2.6047363e+01
   7.5545700e+01   1.7937900e+01  -3.7115847e+00
   7.5111600e+01   1.7232300e+01  -6.4619687e+00
   7.9448700e+01   2.0961100e+01   1.8214674e+01
   7.5036500e+01   1.8882900e+01  -5.1630388e+00
   7.6401300e+01   1.9059000e+01   1.4713591e+00
   7.9078700e+01   1.9579600e+01   1.5001905e+01
   8.1007700e+01   1.8233600e+01   2.3304876e+01
   7.8978000e+01   1.6683000e+01   1.1606086e+01
   7.5115700e+01   1.6867900e+01  -6.8068520e+00
   8.0619400e+01   1.7844000e+01   2.0956579e+01
   7.3699100e+01   1.6896400e+01  -1.3367432e+01
   8.3124600e+01   2.0047900e+01   3.5977113e+01
   7.4837300e+01   1.6989000e+01  -7.9895762e+00
   7.4030300e+01   1.8187500e+01  -1.0545753e+01
   7.5326300e+01   1.8158600e+01  -4.5269410e+00
   8.1963100e+01   1.9559400e+01   2.9498056e+01
   7.1952100e+01   1.5353900e+01  -2.2862131e+01
   7.0808900e+01   1.7045400e+01  -2.6268885e+01
   7.6597800e+01   1.7407300e+01   7.5908406e-01
   7.3040000e+01   1.7353300e+01  -1.5931423e+01
   7.0284500e+01   1.5640900e+01  -2.9984996e+01
   7.8721300e+01   1.9084200e+01   1.2742245e+01
   7.6332300e+01   1.5850200e+01  -2.0664512e+00
   7.0655600e+01   1.7662800e+01  -2.6329216e+01
   7.6826300e+01   1.8449700e+01   2.8965299e+00
   7.5341100e+01   1.8161900e+01  -4.4540144e+00
   7.4681100e+01   1.6927700e+01  -8.7801415e+00
   6.7533800e+01   1.4555600e+01  -4.2917134e+01
   8.4489100e+01   1.7008300e+01   4.0085807e+01
   6.9061300e+01   1.4079600e+01  -3.6872585e+01
   7.2628100e+01   1.6017700e+01  -1.9143325e+01
   6.8948900e+01   1.6813000e+01  -3.4624290e+01
   7.5591900e+01   1.9370100e+01  -2.0632962e+00
   7.7082000e+01   1.9827900e+01   5.5047330e+00
   7.6542400e+01   1.9225600e+01   2.3124829e+00
   7.7535800e+01   1.9954000e+01   7.8256456e+00
   7.5815200e+01   1.7475800e+01  -2.9007124e+00
   7.6301600e+01   1.8440400e+01   3.7832758e-01
   7.0545500e+01   1.9183700e+01  -2.5294397e+01
   7.8697100e+01   2.0086500e+01   1.3626342e+01
   7.5617500e+01   1.9708400e+01  -1.6026355e+00
   7.6297900e+01   1.9562600e+01   1.4794474e+00
   7.5937600e+01   1.7106400e+01  -2.6870262e+00
   8.2209000e+01   1.9283500e+01   3.0482516e+01
   6.7000800e+01   1.6237000e+01  -4.3475308e+01
   7.7688700e+01   1.8489200e+01   7.1016594e+00
   6.8646500e+01   1.7289500e+01  -3.5447453e+01
   7.1027900e+01   1.9583900e+01  -2.2760715e+01
   7.3960500e+01   1.9181200e+01  -9.8746990e+00
   7.2130300e+01   2.0608700e+01  -1.6803173e+01
   7.7693200e+01   2.0055700e+01   8.6892067e+00
   7.4171100e+01   1.7893900e+01  -1.0188687e+01
   7.2156000e+01   1.9325900e+01  -1.7970906e+01
   7.4869400e+01   1.9277500e+01  -5.5515585e+00
   7.1976900e+01   1.9628300e+01  -1.8472969e+01
   7.3058400e+01   2.0328200e+01  -1.2871748e+01
   8.1191000e+01   2.1289100e+01   2.7288861e+01
   7.2105200e+01   1.7408400e+01  -2.0115976e+01
   7.7298800e+01   2.0062000e+01   6.7838487e+00
   7.5546300e+01   1.8405500e+01  -3.2410271e+00
   7.0917100e+01   1.8801800e+01  -2.4034213e+01
   7.7158800e+01   1.9563600e+01   5.6123270e+00
   7.6807400e+01   2.0541900e+01   4.8985783e+00
   7.4940600e+01   2.0565100e+01  -3.9303504e+00
   6.9323300e+01   1.9339900e+01  -3.0479821e+01
   7.6397600e+01   1.9939500e+01   2.3344685e+00
   7.3344100e+01   1.9357300e+01  -1.2537635e+01
   7.0204200e+01   1.7892500e+01  -2.8086773e+01
   6.9693900e+01   1.8569600e+01  -2.9639330e+01
   7.9690500e+01   1.7838200e+01   1.6294258e+01
   7.6167200e+01   1.6111800e+01  -2.5912491e+00
   7.9519900e+01   1.5701700e+01   1.3308698e+01
   7.6922200e+01   1.5209600e+01   1.1719171e-01
   7.4390900e+01   1.5576400e+01  -1.1486882e+01
   7.6017800e+01   1.7185300e+01  -2.2272414e+00
   7.3185000e+01   1.5282900e+01  -1.7338544e+01
   7.1757300e+01   1.7455700e+01  -2.1631450e+01
   7.7126000e+01   2.1063400e+01   6.9520309e+00
   7.4738300e+01   2.1357700e+01  -4.0856763e+00
   7.9524500e+01   2.0545600e+01   1.8173718e+01
   7.5639300e+01   1.9641600e+01  -1.5667993e+00
   7.6028400e+01   1.8471100e+01  -8.9375906e-01
   7.5803900e+01   1.9991900e+01  -4.3673738e-01
   8.0426900e+01   1.9498400e+01   2.1641094e+01
   8.1062700e+01   1.7750200e+01   2.3101500e+01
   7.9443300e+01   1.6663700e+01   1.3890199e+01
   6.8646000e+01   1.6090100e+01  -3.6649521e+01
   7.9426500e+01   1.8822400e+01   1.5964730e+01
   7.6137500e+01   1.7870200e+01  -9.7606018e-01
   8.1261900e+01   1.8973100e+01   2.5333523e+01
   7.7392600e+01   1.8477700e+01   5.6533598e+00
   7.3803300e+01   1.9956400e+01  -9.8248347e+00
   6.8661700e+01   2.0149900e+01  -3.2521822e+01
   6.9427600e+01   1.8139800e+01  -3.1227410e+01
   7.0656600e+01   1.8752300e+01  -2.5234573e+01
   7.2173900e+01   1.9900100e+01  -1.7314126e+01
   7.2022100e+01   2.0386900e+01  -1.7512014e+01
   8.3076800e+01   1.9914000e+01   3.5595332e+01
   7.6101700e+01   1.7217400e+01  -1.7979889e+00
   6.7654100e+01   1.7225400e+01  -3.9739864e+01
   7.4166900e+01   1.8677300e+01  -9.4229687e+00
   7.2745700e+01   1.8380200e+01  -1.6245267e+01
   7.6450100e+01   2.0016300e+01   2.6647107e+00
   8.1439100e+01   1.8496300e+01   2.5757482e+01
   7.3001900e+01   1.6720800e+01  -1.6736643e+01
   7.8791300e+01   1.6980300e+01   1.0986063e+01
   7.6259600e+01   1.6533500e+01  -1.7290256e+00
   7.7810100e+01   1.7750800e+01   6.9543909e+00
   7.7903800e+01   1.5922600e+01   5.5827505e+00
   7.7584000e+01   1.5123000e+01   3.2266473e+00
   7.6771400e+01   1.6133400e+01   3.1836325e-01
   8.0723200e+01   1.5264200e+01   1.8896214e+01
   7.3587700e+01   1.3596200e+01  -1.7180299e+01
   6.8533100e+01   1.6597200e+01  -3.6624368e+01
   7.2979200e+01   1.7010500e+01  -1.6550648e+01
   6.9203200e+01   1.7641100e+01  -3.2699222e+01
   7.6739300e+01   2.0104200e+01   4.1348539e+00
   7.2636200e+01   1.8765700e+01  -1.6356682e+01
   7.3463100e+01   1.9482300e+01  -1.1865241e+01
   7.2976700e+01   1.9166000e+01  -1.4407870e+01
   7.9811700e+01   2.0583400e+01   1.9642088e+01
   6.6840800e+01   1.8812400e+01  -4.1569506e+01
   7.0963400e+01   1.9271100e+01  -2.3358962e+01
   6.7789000e+01   1.8363300e+01  -3.8030345e+01
   7.6704000e+01   1.9487400e+01   3.3477308e+00
   7.2633400e+01   2.0166200e+01  -1.4968772e+01
   6.9633700e+01   1.9485000e+01  -2.8986423e+01
   8.0142600e+01   2.1556800e+01   2.2273060e+01
   8.6060500e+01   2.1265700e+01   5.2718574e+01
   7.3356800e+01   1.6567700e+01  -1.5267996e+01
   7.0796400e+01   1.9956800e+01  -2.3412994e+01
   7.8295400e+01   2.0781500e+01   1.2349922e+01
   7.4334200e+01   1.9601000e+01  -7.7231848e+00
   7.3239800e+01   2.0864900e+01  -1.1508319e+01
   7.9585500e+01   2.0182300e+01   1.8117304e+01
   7.2760300e+01   1.9203500e+01  -1.5356297e+01
   7.3408500e+01   2.1591700e+01  -1.0008905e+01
   7.5548100e+01   2.2578300e+01   9.3738895e-01
   7.9257400e+01   2.1721400e+01   1.8028134e+01
   7.7424300e+01   2.2275900e+01   9.6085320e+00
   7.1428200e+01   2.1846200e+01  -1.8713054e+01
   8.5080000e+01   2.3896700e+01   5.0105416e+01
   7.8041300e+01   1.9029900e+01   9.3590315e+00
   8.1028600e+01   2.0510000e+01   2.5688418e+01
   7.6774100e+01   1.8357800e+01   2.5554677e+00
   7.9558400e+01   2.1185600e+01   1.8984869e+01
   7.2125300e+01   1.7632400e+01  -1.9801750e+01
   6.8996500e+01   1.5995200e+01  -3.5237749e+01
   7.2054400e+01   1.9193100e+01  -1.8563083e+01
   7.3266800e+01   1.9852800e+01  -1.2393870e+01
   7.5795600e+01   2.0315200e+01  -1.5243955e-01
   7.1831000e+01   2.0803900e+01  -1.7955964e+01
   8.0537600e+01   2.1237600e+01   2.3934914e+01
   6.7269400e+01   1.6210900e+01  -4.2375770e+01
   7.5251500e+01   1.8378000e+01  -4.6567497e+00
   7.2856000e+01   1.7434400e+01  -1.6687764e+01
   7.0179900e+01   2.0658900e+01  -2.5427823e+01
   7.4917300e+01   1.9750000e+01  -4.8562515e+00
   6.6588100e+01   2.1398900e+01  -4.0038514e+01
   7.2780300e+01   1.9112900e+01  -1.5357184e+01
   7.3377700e+01   2.1292200e+01  -1.0447656e+01
   8.2543100e+01   2.2784000e+01   3.5704284e+01
   7.0898700e+01   1.8597900e+01  -2.4317040e+01
   6.9490200e+01   2.0947400e+01  -2.8149342e+01
   6.8906900e+01   2.1301200e+01  -3.0315169e+01
   7.4790400e+01   2.0423700e+01  -4.7760562e+00
   6.7790900e+01   2.0524100e+01  -3.5861975e+01
   6.5514300e+01   1.9963200e+01  -4.5907341e+01
   6.8985700e+01   1.8834000e+01  -3.2443840e+01
   6.7293300e+01   1.5700800e+01  -4.2786160e+01
   6.1576900e+01   1.3530100e+01  -6.7980013e+01
   6.1428500e+01   1.5841800e+01  -6.6235694e+01
   7.5211800e+01   1.5812900e+01  -7.4091735e+00
   7.0516100e+01   1.5328700e+01  -2.9280047e+01
   8.4927600e+01   1.4558300e+01   3.9956981e+01
   8.2800500e+01   1.3658900e+01   2.7906396e+01
   8.6643100e+01   1.6369100e+01   5.0965678e+01
