# Supplementary material for: Error Correction and the Structure of Inter-Trial Fluctuations in a Redundant Movement Task
Source: PLoS Comput Biol. 2016 Sep 19;12(9):e1005118. doi: 10.1371/journal.pcbi.1005118 (PMC5028073; doi:10.1371/journal.pcbi.1005118)
Supplement: S1 Data and Code — (ZIP) [file pcbi.1005118.s001.zip › Shuffleboard_Data_and_Code/Data/S1HF.txt]

   1.4189100e+02   2.2126900e+01   4.8620621e+01
   1.2593800e+02   1.8497900e+01  -3.0763267e+00
   1.2708000e+02   1.8431300e+01   1.0946866e-01
   1.3700800e+02   2.0820300e+01   3.1994104e+01
   1.1632500e+02   1.9155400e+01  -2.8617293e+01
   1.1850000e+02   2.1887200e+01  -2.0138264e+01
   1.3829900e+02   2.3158400e+01   3.8330002e+01
   1.1290400e+02   1.7605300e+01  -3.8988755e+01
   1.2662100e+02   2.4001000e+01   4.3695027e+00
   1.1442500e+02   2.2242600e+01  -3.0462255e+01
   1.3579000e+02   2.4285000e+01   3.1720552e+01
   1.2338600e+02   2.2267200e+01  -6.4636861e+00
   1.3192500e+02   2.5026900e+01   2.0824831e+01
   1.3778800e+02   2.4987200e+01   3.8575207e+01
   1.2270700e+02   2.1771400e+01  -8.8375584e+00
   1.2901100e+02   2.2158100e+01   9.3984567e+00
   1.3129700e+02   2.3519000e+01   1.7454909e+01
   1.2648900e+02   2.1810500e+01   1.8034803e+00
   1.2556800e+02   2.2755900e+01   1.3477297e-01
   1.3189700e+02   2.4182400e+01   1.9896168e+01
   1.1837000e+02   2.2287900e+01  -2.0084400e+01
   1.2649300e+02   2.3254600e+01   3.2594870e+00
   1.1641200e+02   2.0273400e+01  -2.7270054e+01
   1.1797200e+02   2.2630700e+01  -2.0799104e+01
   1.1679800e+02   2.3079900e+01  -2.3453039e+01
   1.2512700e+02   2.0138500e+01  -3.7240236e+00
   1.2701100e+02   2.1346300e+01   2.8280269e+00
   1.1649900e+02   1.8523500e+01  -2.8793181e+01
   1.1672500e+02   1.9216100e+01  -2.7507459e+01
   1.0818000e+02   2.0204400e+01  -4.8139603e+01
   1.2980300e+02   2.1863600e+01   1.1411370e+01
   1.3048900e+02   1.9036600e+01   1.0591949e+01
   1.2280200e+02   1.9452500e+01  -1.0894095e+01
   1.2090100e+02   2.0317200e+01  -1.5242647e+01
   1.3194000e+02   2.0882400e+01   1.6723394e+01
   1.1766500e+02   2.0719100e+01  -2.3525123e+01
   1.3683200e+02   2.1483800e+01   3.2114335e+01
   1.3260700e+02   1.7911600e+01   1.5737120e+01
   1.3687400e+02   2.1998400e+01   3.2761189e+01
   1.2814200e+02   2.0239600e+01   4.9655790e+00
   1.2369500e+02   2.3435300e+01  -4.4378150e+00
   1.2285400e+02   2.2995800e+01  -7.2089855e+00
   1.1561400e+02   2.3053000e+01  -2.6574522e+01
   1.2334300e+02   2.4163400e+01  -4.6870449e+00
   1.1275900e+02   2.3841900e+01  -3.3121136e+01
   1.1613500e+02   2.0702000e+01  -2.7567043e+01
   1.2532400e+02   2.2878700e+01  -4.2902191e-01
   1.3211200e+02   2.2938300e+01   1.9290609e+01
   1.2033900e+02   2.0139900e+01  -1.6942527e+01
   1.1807000e+02   2.4013500e+01  -1.9157689e+01
   1.4238700e+02   2.2536100e+01   5.0617183e+01
   1.2083400e+02   1.9472400e+01  -1.6267891e+01
   1.2968300e+02   2.1982900e+01   1.1181327e+01
   1.2160700e+02   2.2193600e+01  -1.1439777e+01
   1.2420500e+02   2.3640000e+01  -2.8116210e+00
   1.3086600e+02   2.3314100e+01   1.5978522e+01
   1.1209900e+02   2.0891300e+01  -3.7739657e+01
   1.2936700e+02   2.1882600e+01   1.0156673e+01
   1.2393000e+02   2.2033200e+01  -5.1869830e+00
   1.1751100e+02   2.3316200e+01  -2.1336181e+01
   1.1262200e+02   2.1973600e+01  -3.5336812e+01
   1.3475200e+02   2.3450500e+01   2.7727153e+01
   1.2272900e+02   2.1744400e+01  -8.8043857e+00
   1.1724300e+02   2.3599700e+01  -2.1760603e+01
   1.2112000e+02   2.5427200e+01  -9.5360395e+00
   1.1340700e+02   2.3062300e+01  -3.2252755e+01
   1.2571400e+02   2.3139900e+01   9.3305193e-01
   1.1273500e+02   2.4656800e+01  -3.2365902e+01
   1.1007000e+02   2.4350800e+01  -3.9354463e+01
   1.2248500e+02   2.2627300e+01  -8.5958009e+00
   1.1364700e+02   1.9460100e+01  -3.5241558e+01
   1.1465100e+02   2.0565600e+01  -3.1556362e+01
   1.4526200e+02   2.0054100e+01   5.7437118e+01
   1.1672800e+02   1.8695700e+01  -2.8020398e+01
   1.1725900e+02   2.0475000e+01  -2.4842627e+01
   1.2601200e+02   2.0630600e+01  -7.3233519e-01
   1.0911200e+02   1.9947900e+01  -4.6118893e+01
   1.3311300e+02   2.1240700e+01   2.0578929e+01
   1.2302900e+02   2.1300100e+01  -8.4191098e+00
   1.1455700e+02   2.1496200e+01  -3.0868617e+01
   1.2393800e+02   2.3131500e+01  -4.0637601e+00
   1.1300600e+02   2.3276200e+01  -3.3058782e+01
   1.2468400e+02   2.2489600e+01  -2.6170173e+00
   1.1699300e+02   2.3337500e+01  -2.2680991e+01
   1.2202800e+02   2.2250000e+01  -1.0228274e+01
   1.2014700e+02   2.1282900e+01  -1.6320622e+01
   1.2518600e+02   2.1528400e+01  -2.1699879e+00
   1.1708500e+02   2.1061300e+01  -2.4714208e+01
   1.1359800e+02   2.1825900e+01  -3.2999732e+01
   1.1377200e+02   2.3232600e+01  -3.1148219e+01
   1.4494600e+02   2.3874500e+01   6.0226189e+01
   1.2658100e+02   2.2143400e+01   2.3986428e+00
   1.3079600e+02   2.1187000e+01   1.3645374e+01
   1.3388800e+02   2.2425800e+01   2.4092340e+01
   1.2310700e+02   2.1913300e+01  -7.5909693e+00
   1.2588700e+02   2.2506000e+01   7.8913835e-01
   1.2515500e+02   2.1356600e+01  -2.4253421e+00
   1.2503600e+02   2.2915900e+01  -1.2042333e+00
   1.1317600e+02   2.2163800e+01  -3.3738232e+01
   1.2751200e+02   2.4140300e+01   7.0547212e+00
   1.1864100e+02   2.5551100e+01  -1.6097873e+01
   1.2958500e+02   2.1313000e+01   1.0222814e+01
   1.0797400e+02   2.0100400e+01  -4.8743602e+01
   1.2381200e+02   2.0338500e+01  -7.2057360e+00
   1.1463400e+02   1.9555900e+01  -3.2609333e+01
   1.1761000e+02   2.0080600e+01  -2.4308845e+01
   1.2842700e+02   2.2546800e+01   8.0966487e+00
   1.3071000e+02   2.0432800e+01   1.2637961e+01
   1.2541500e+02   2.1648400e+01  -1.4042585e+00
   1.1816100e+02   2.1503800e+01  -2.1426247e+01
   1.2146500e+02   2.0098500e+01  -1.3924365e+01
   1.1253900e+02   2.2371000e+01  -3.5151904e+01
   1.2578900e+02   2.1966900e+01  -3.0641704e-02
   1.0691900e+02   2.0934000e+01  -5.0460135e+01
   1.0971200e+02   2.0992700e+01  -4.3597848e+01
   1.2528500e+02   2.0986500e+01  -2.4319158e+00
   1.1976800e+02   2.0823000e+01  -1.7806018e+01
   1.2750300e+02   2.2507300e+01   5.3955521e+00
   1.2060900e+02   2.1135900e+01  -1.5216647e+01
   1.3657800e+02   2.3205300e+01   3.3057704e+01
   1.2462600e+02   2.4451500e+01  -8.1857949e-01
   1.2740300e+02   2.3117300e+01   5.7200729e+00
   1.1950000e+02   2.3043600e+01  -1.6306258e+01
   1.3446400e+02   2.1050300e+01   2.4454148e+01
   1.2307900e+02   2.1319000e+01  -8.2617009e+00
   1.3158900e+02   2.3013400e+01   1.7812159e+01
   1.2522500e+02   2.1446100e+01  -2.1420662e+00
   1.1495400e+02   2.1943100e+01  -2.9394651e+01
   1.2398700e+02   2.2083100e+01  -4.9747326e+00
   1.2023300e+02   2.1901300e+01  -1.5470815e+01
   1.1308000e+02   2.0952600e+01  -3.5196738e+01
   1.2149100e+02   2.4090700e+01  -9.8601363e+00
   1.2480400e+02   2.5513100e+01   7.4056468e-01
   1.1872600e+02   2.2107400e+01  -1.9316525e+01
   1.1531600e+02   2.2920300e+01  -2.7482149e+01
   1.3113400e+02   2.4068400e+01   1.7522869e+01
   1.2506500e+02   2.2284500e+01  -1.7540523e+00
   1.1942100e+02   2.4104600e+01  -1.5457421e+01
   1.1381100e+02   2.4798400e+01  -2.9481640e+01
   1.2402500e+02   2.4545600e+01  -2.4056427e+00
   1.1137600e+02   2.2328100e+01  -3.8120721e+01
   1.2624700e+02   2.2203300e+01   1.5063394e+00
   1.2587700e+02   2.2976800e+01   1.2292244e+00
   1.2313200e+02   2.4574200e+01  -4.8626578e+00
   1.2887500e+02   2.4271600e+01   1.1119161e+01
   1.2929000e+02   2.1168600e+01   9.2198775e+00
   1.3107500e+02   2.1594000e+01   1.4874529e+01
   1.1766700e+02   2.3577700e+01  -2.0658072e+01
   1.1665100e+02   2.3623500e+01  -2.3295542e+01
   1.2079000e+02   2.4064100e+01  -1.1796074e+01
   1.2825600e+02   2.3332700e+01   8.3884762e+00
   1.3257200e+02   2.5119400e+01   2.2840865e+01
   1.2614500e+02   2.2513800e+01   1.5317469e+00
   1.2931400e+02   2.4307500e+01   1.2426854e+01
   1.2372000e+02   2.3663900e+01  -4.1380154e+00
   1.3338800e+02   2.3872000e+01   2.4035173e+01
   1.2468800e+02   2.3238100e+01  -1.8585218e+00
   1.2830900e+02   2.2645900e+01   7.8550811e+00
   1.2372200e+02   2.1805000e+01  -5.9919685e+00
   1.2438100e+02   2.2427100e+01  -3.5318580e+00
   1.2168000e+02   2.5046200e+01  -8.3883873e+00
   1.2131800e+02   2.5752900e+01  -8.6693209e+00
   1.1483700e+02   2.3376200e+01  -2.8265844e+01
   1.2412700e+02   2.3318500e+01  -3.3486657e+00
   1.2284700e+02   2.3411100e+01  -6.8125314e+00
   1.2247600e+02   2.6801600e+01  -4.4457390e+00
   1.2629600e+02   2.4474200e+01   3.9177373e+00
   1.1866900e+02   2.5734300e+01  -1.5842341e+01
   1.2775900e+02   2.8112400e+01   1.1739246e+01
   1.3444600e+02   2.5499400e+01   2.8849927e+01
   1.2147500e+02   2.5828600e+01  -8.1647038e+00
   1.2456700e+02   2.5461400e+01   2.8319183e-02
   1.1270600e+02   2.3330600e+01  -3.3766214e+01
   1.2385500e+02   2.5524200e+01  -1.9005315e+00
   1.2012200e+02   2.6294600e+01  -1.1376050e+01
   1.2326800e+02   2.6881800e+01  -2.1753253e+00
   1.2236800e+02   2.6161200e+01  -5.3853598e+00
   1.1413600e+02   2.3361600e+01  -3.0084111e+01
   1.2782700e+02   2.4472700e+01   8.2923349e+00
   1.1980000e+02   2.4572100e+01  -1.3969581e+01
   1.3278600e+02   2.4607100e+01   2.2968297e+01
   1.2119100e+02   2.2201500e+01  -1.2568811e+01
   1.3114700e+02   2.4748400e+01   1.8242859e+01
   1.2340100e+02   2.4486500e+01  -4.2018767e+00
   1.2039300e+02   2.3299700e+01  -1.3638679e+01
   1.2160700e+02   2.3462900e+01  -1.0170829e+01
   1.1627400e+02   2.4349100e+01  -2.3556252e+01
   1.2396700e+02   2.6221800e+01  -8.9432696e-01
   1.2478300e+02   2.6656600e+01   1.8256832e+00
   1.1950400e+02   2.5273800e+01  -1.4066568e+01
   1.2356800e+02   2.3827600e+01  -4.3994184e+00
   1.3004000e+02   2.5184400e+01   1.5424023e+01
   1.1042800e+02   2.2027200e+01  -4.0791921e+01
   1.2309500e+02   2.4025600e+01  -5.5096967e+00
   1.2286100e+02   2.4720000e+01  -5.4657365e+00
   1.0917300e+02   2.3840100e+01  -4.2075661e+01
   1.2296700e+02   2.2829100e+01  -7.0641955e+00
   1.2123800e+02   2.4084100e+01  -1.0558054e+01
   1.2377500e+02   2.4889200e+01  -2.7590754e+00
   1.2782500e+02   2.5800800e+01   9.6165734e+00
   1.2633100e+02   2.5599500e+01   5.1391826e+00
   1.1940800e+02   2.4445000e+01  -1.5151279e+01
   1.2078300e+02   2.5594100e+01  -1.0288174e+01
   1.2950300e+02   2.7741700e+01   1.6412907e+01
   1.1781600e+02   2.6726800e+01  -1.7120531e+01
   1.2307800e+02   2.6084400e+01  -3.5005564e+00
   1.2747100e+02   2.7561800e+01   1.0361803e+01
   1.1870300e+02   2.4926100e+01  -1.6558206e+01
   1.1973000e+02   2.5466700e+01  -1.3263732e+01
   1.1353500e+02   2.6648700e+01  -2.8338901e+01
   1.1737700e+02   2.4105200e+01  -2.0901599e+01
   1.1135800e+02   2.0216700e+01  -4.0277244e+01
   1.2810200e+02   2.5106200e+01   9.7202146e+00
   1.3331700e+02   2.6803800e+01   2.6754516e+01
   1.1867900e+02   2.2764300e+01  -1.8784533e+01
   1.3126500e+02   2.5054500e+01   1.8896846e+01
   1.2575400e+02   2.3169600e+01   1.0756742e+00
   1.2293900e+02   2.4198100e+01  -5.7701424e+00
   1.2501900e+02   2.3610800e+01  -5.5731764e-01
   1.3184800e+02   2.5658800e+01   2.1225653e+01
   1.1993800e+02   2.5165500e+01  -1.3003542e+01
   1.2551400e+02   2.5064800e+01   2.2930192e+00
   1.3165200e+02   2.6001500e+01   2.0987538e+01
   1.1977700e+02   2.2582400e+01  -1.6023122e+01
   1.1968000e+02   2.3664400e+01  -1.5199681e+01
   1.3379200e+02   2.6801700e+01   2.8177548e+01
   1.1849300e+02   2.3237200e+01  -1.8806953e+01
   1.2232900e+02   2.6603600e+01  -5.0509301e+00
   1.1894800e+02   2.4244700e+01  -1.6585788e+01
   1.2786300e+02   2.5426100e+01   9.3481896e+00
   1.1618600e+02   2.4093500e+01  -2.4043681e+01
   1.2797200e+02   2.5531600e+01   9.7688864e+00
   1.2928900e+02   2.4412500e+01   1.2460185e+01
   1.1830300e+02   2.5208700e+01  -1.7344463e+01
   1.2329500e+02   2.7384600e+01  -1.5995703e+00
   1.1378300e+02   2.5937700e+01  -2.8416253e+01
   1.2060400e+02   2.6710000e+01  -9.6545971e+00
   1.2970000e+02   2.5791300e+01   1.5038417e+01
   1.1511600e+02   2.4651300e+01  -2.6269192e+01
   1.2959300e+02   2.4550800e+01   1.3483850e+01
   1.1143200e+02   2.2932800e+01  -3.7375483e+01
   1.3384600e+02   2.5240000e+01   2.6778909e+01
   1.2689600e+02   2.3118700e+01   4.2695602e+00
   1.2550100e+02   2.3539400e+01   7.2799308e-01
   1.2201200e+02   2.1962700e+01  -1.0561417e+01
   1.2568400e+02   2.3588400e+01   1.2954968e+00
   1.2626100e+02   2.2682400e+01   2.0261479e+00
   1.3451400e+02   2.2789800e+01   2.6345103e+01
   1.1858100e+02   2.1369800e+01  -2.0439729e+01
   1.1717300e+02   2.0411000e+01  -2.5135947e+01
   1.2505500e+02   2.4428400e+01   3.6246862e-01
   1.2769100e+02   2.4290000e+01   7.7183872e+00
   1.1489400e+02   2.1766200e+01  -2.9729450e+01
   1.1309400e+02   2.2753700e+01  -3.3357710e+01
   1.2592600e+02   2.5704400e+01   4.0973297e+00
   1.2033000e+02   2.4021900e+01  -1.3087186e+01
   1.2292400e+02   2.5550100e+01  -4.4595988e+00
   1.2875100e+02   2.5460300e+01   1.1947302e+01
   1.2691300e+02   2.5661200e+01   6.8617159e+00
   1.0983300e+02   2.3402400e+01  -4.0886549e+01
   1.2304200e+02   2.6066100e+01  -3.6165007e+00
   1.2062800e+02   2.5804000e+01  -1.0496873e+01
   1.1561900e+02   2.4490700e+01  -2.5121941e+01
   1.3349400e+02   2.4633200e+01   2.5113698e+01
   1.2878000e+02   2.4231800e+01   1.0803578e+01
   1.3470100e+02   2.4071600e+01   2.8194126e+01
   1.3037100e+02   2.4771200e+01   1.5980683e+01
   1.3548100e+02   2.5247700e+01   3.1740996e+01
   1.2873300e+02   2.2570200e+01   9.0064582e+00
   1.2631800e+02   2.3698700e+01   3.2036771e+00
   1.2211300e+02   2.6474100e+01  -5.7720780e+00
   1.4132800e+02   3.0337300e+01   5.5040730e+01
   1.2587200e+02   2.5471000e+01   3.7097894e+00
   1.3160100e+02   2.4662100e+01   1.9498285e+01
   1.1926400e+02   2.3691800e+01  -1.6290448e+01
   1.1814200e+02   2.4709200e+01  -1.8269631e+01
   1.2990800e+02   2.6541300e+01   1.6394967e+01
   1.2216000e+02   2.5129700e+01  -6.9888677e+00
   1.3051900e+02   2.6783000e+01   1.8426889e+01
   1.1421600e+02   2.4493600e+01  -2.8749613e+01
   1.2473600e+02   2.7630200e+01   2.6667108e+00
   1.2099900e+02   2.6244900e+01  -9.0475640e+00
   1.2323400e+02   2.3873100e+01  -5.2803197e+00
   1.0642300e+02   2.8684700e+01  -4.3901405e+01
   1.2471700e+02   2.5768200e+01   7.5498767e-01
   1.3186700e+02   2.4556700e+01   2.0181752e+01
   1.2533700e+02   2.5168500e+01   1.8974498e+00
   1.2027300e+02   2.6470200e+01  -1.0794382e+01
   1.2089900e+02   2.6515100e+01  -9.0487861e+00
   1.1797500e+02   2.5605000e+01  -1.7818607e+01
   1.0709500e+02   3.1252200e+01  -3.9718279e+01
   1.3296300e+02   2.7256000e+01   2.6144086e+01
   1.2972400e+02   2.3716000e+01   1.3030995e+01
   1.1683700e+02   1.9191000e+01  -2.7236927e+01
   1.2121100e+02   2.1319900e+01  -1.3393755e+01
   1.1614800e+02   2.3851200e+01  -2.4386032e+01
   1.2305500e+02   2.4214700e+01  -5.4335507e+00
   1.1862100e+02   2.2815000e+01  -1.8891419e+01
   1.1972200e+02   2.3866100e+01  -1.4885479e+01
   1.2261300e+02   2.3194000e+01  -7.6762414e+00
   1.0044800e+02   2.2947800e+01  -6.3543815e+01
   1.3422000e+02   2.2950400e+01   2.5617685e+01
   1.1730300e+02   2.1511200e+01  -2.3691900e+01
   1.3284700e+02   2.6653800e+01   2.5193282e+01
   1.2378500e+02   2.5193000e+01  -2.4261026e+00
   1.2559900e+02   2.6484700e+01   3.9541317e+00
   1.1437400e+02   2.5550800e+01  -2.7282981e+01
   1.1816800e+02   2.4872300e+01  -1.8037766e+01
   1.2888500e+02   2.6882600e+01   1.3757967e+01
   1.2617200e+02   2.7488400e+01   6.5765095e+00
   1.2858800e+02   2.6876900e+01   1.2894193e+01
   1.1961900e+02   2.3969300e+01  -1.5059532e+01
   1.2965800e+02   2.7190700e+01   1.6313923e+01
   1.2316600e+02   2.5354400e+01  -3.9867170e+00
   1.2708200e+02   2.7403600e+01   9.0876773e+00
   1.2985300e+02   2.7134500e+01   1.6828268e+01
   1.1616100e+02   2.4323500e+01  -2.3876156e+01
   1.3183500e+02   2.6340000e+01   2.1869348e+01
   1.1874700e+02   2.6736000e+01  -1.4631124e+01
   1.3597800e+02   2.6240700e+01   3.4250601e+01
   1.2701600e+02   2.5358300e+01   6.8540454e+00
   1.2309500e+02   2.2839800e+01  -6.6980186e+00
   1.2416700e+02   2.1507100e+01  -5.0491671e+00
   1.1301500e+02   2.3442200e+01  -3.2871142e+01
   1.1993400e+02   2.4544200e+01  -1.3637628e+01
   1.2800800e+02   2.5835700e+01   1.0178461e+01
   1.3896000e+02   2.6465300e+01   4.3698183e+01
   1.2825300e+02   2.3205100e+01   8.2532833e+00
   1.2156500e+02   2.4094800e+01  -9.6540323e+00
   1.2784100e+02   2.6457200e+01   1.0316018e+01
   1.1612500e+02   2.6925600e+01  -2.1368641e+01
   1.1397200e+02   2.5518900e+01  -2.8351516e+01
   1.1836800e+02   2.7488900e+01  -1.4885555e+01
   1.3000500e+02   2.8331100e+01   1.8471591e+01
   1.2597700e+02   2.8290000e+01   6.8290373e+00
   1.3062900e+02   2.8135800e+01   2.0101480e+01
   1.3241100e+02   3.0054800e+01   2.7294917e+01
   1.2800800e+02   2.7926200e+01   1.2268248e+01
   1.1438700e+02   2.7137800e+01  -2.5663746e+01
   1.2292500e+02   2.8116600e+01  -1.8899738e+00
   1.1891500e+02   2.9435800e+01  -1.1479513e+01
   1.2141300e+02   3.1110200e+01  -3.0550686e+00
   1.1968400e+02   3.0384100e+01  -8.4699718e+00
   1.3197400e+02   3.1362600e+01   2.7305016e+01
   1.2564600e+02   2.5607600e+01   3.2069384e+00
   1.1769200e+02   2.5957100e+01  -1.8216240e+01
   1.1977000e+02   3.0727500e+01  -7.8948676e+00
   1.2979800e+02   2.9778600e+01   1.9311574e+01
   1.2058000e+02   2.9540400e+01  -6.8921393e+00
   1.1145500e+02   3.0110400e+01  -3.0140340e+01
   1.3354400e+02   3.1342800e+01   3.1972966e+01
   1.2330800e+02   2.7964800e+01  -9.8244470e-01
   1.2050800e+02   2.8469100e+01  -8.1575446e+00
   1.3110600e+02   2.7961100e+01   2.1332403e+01
   1.0466800e+02   2.7455500e+01  -4.9297457e+01
   1.3854700e+02   3.0075500e+01   4.6019334e+01
   1.2785400e+02   2.8342800e+01   1.2237857e+01
   1.3038100e+02   2.7225400e+01   1.8466870e+01
   1.2842400e+02   2.6491000e+01   1.2031348e+01
   1.2592600e+02   2.5947100e+01   4.3384966e+00
   1.1517800e+02   2.3630600e+01  -2.7130125e+01
   1.1747600e+02   2.5641000e+01  -1.9104016e+01
   1.2135800e+02   2.7930300e+01  -6.3839844e+00
   1.1925900e+02   2.5675800e+01  -1.4319227e+01
   1.1726000e+02   2.3933000e+01  -2.1382279e+01
   1.3247600e+02   2.6041900e+01   2.3477892e+01
   1.2593300e+02   2.3662500e+01   2.0760138e+00
   1.3097300e+02   2.3503800e+01   1.6482977e+01
   1.2954900e+02   2.5629000e+01   1.4436068e+01
   1.1916900e+02   2.7525700e+01  -1.2712297e+01
   1.2850700e+02   2.6193200e+01   1.1974122e+01
   1.2540900e+02   2.4202600e+01   1.1340697e+00
   1.3237400e+02   2.5675000e+01   2.2806710e+01
   1.2362700e+02   2.3950300e+01  -4.1092174e+00
   1.2876400e+02   2.5628500e+01   1.2153011e+01
   1.2611200e+02   2.5804800e+01   4.7276935e+00
   1.2222100e+02   2.5495200e+01  -6.4549845e+00
   1.3286500e+02   2.8010500e+01   2.6607917e+01
   1.2625000e+02   2.3026200e+01   2.3394236e+00
   1.3100300e+02   2.6480500e+01   1.9549798e+01
   1.2383900e+02   2.3844000e+01  -3.6255318e+00
   1.2866100e+02   2.6274300e+01   1.2500458e+01
   1.2219100e+02   2.5121500e+01  -6.9107077e+00
   1.2011500e+02   2.6490900e+01  -1.1200677e+01
   1.2491500e+02   2.8115400e+01   3.6571827e+00
   1.2513900e+02   2.5650000e+01   1.8201027e+00
   1.1866900e+02   2.7398500e+01  -1.4177103e+01
   1.3113600e+02   2.7039000e+01   2.0497223e+01
   1.2057900e+02   2.6056700e+01  -1.0376557e+01
   1.2903600e+02   2.7805000e+01   1.5118765e+01
   1.0973400e+02   2.4489500e+01  -4.0045196e+01
   1.1524300e+02   2.3708600e+01  -2.6882047e+01
   1.2873600e+02   2.5844500e+01   1.2286632e+01
   1.2002000e+02   2.2634800e+01  -1.5312586e+01
   1.3456200e+02   2.4802100e+01   2.8501817e+01
   1.2232800e+02   2.6218500e+01  -5.4384837e+00
   1.2226400e+02   2.8072300e+01  -3.7574936e+00
   1.2551400e+02   2.5983400e+01   3.2134987e+00
   1.3754900e+02   2.6165200e+01   3.9010190e+01
   1.3506800e+02   2.4729700e+01   2.9965869e+01
   1.2132100e+02   2.3118200e+01  -1.1300511e+01
   1.1785700e+02   2.3672500e+01  -2.0062404e+01
   1.3083400e+02   2.5331600e+01   1.7901550e+01
   1.1203700e+02   2.4641700e+01  -3.4149054e+01
   1.2237800e+02   2.5842800e+01  -5.6742778e+00
   1.2707700e+02   2.6287300e+01   7.9573905e+00
   1.2056900e+02   2.4021800e+01  -1.2440440e+01
   1.1563100e+02   2.4097600e+01  -2.5485969e+01
   1.1826700e+02   2.6714300e+01  -1.5934806e+01
   1.2562500e+02   2.5490400e+01   3.0315186e+00
   1.0768600e+02   2.5708100e+01  -4.3836269e+01
   1.2536800e+02   2.6900900e+01   3.7158797e+00
   1.2227400e+02   2.4161700e+01  -7.6411056e+00
   1.2226900e+02   2.5599000e+01  -6.2203225e+00
   1.2572600e+02   2.7085600e+01   4.9121659e+00
   1.2476100e+02   2.7108300e+01   2.2145022e+00
   1.3615300e+02   2.8059600e+01   3.6605451e+01
   1.3389600e+02   2.6480800e+01   2.8170868e+01
   1.3148900e+02   2.3187900e+01   1.7692402e+01
   1.1810300e+02   1.9373200e+01  -2.3711388e+01
   1.0915500e+02   2.3396800e+01  -4.2563786e+01
   1.3061100e+02   2.5610400e+01   1.7525016e+01
   1.1849400e+02   2.3785500e+01  -1.8257074e+01
   1.2443200e+02   2.5259400e+01  -5.5508611e-01
   1.2432900e+02   2.7119100e+01   1.0133472e+00
   1.1677800e+02   2.4737800e+01  -2.1845970e+01
   1.2652500e+02   2.6648200e+01   6.7412485e+00
   1.2326700e+02   2.6393900e+01  -2.6679730e+00
   1.2257400e+02   2.6135700e+01  -4.8406755e+00
   1.2818000e+02   2.6120400e+01   1.0957318e+01
   1.2674000e+02   2.2213200e+01   2.9211898e+00
   1.1350200e+02   2.4233500e+01  -3.0835345e+01
   1.2025900e+02   2.5777300e+01  -1.1525391e+01
   1.1730500e+02   2.6604200e+01  -1.8593007e+01
   1.1893100e+02   2.5637800e+01  -1.5236701e+01
   1.1387300e+02   2.7042800e+01  -2.7078708e+01
   1.2121500e+02   2.6543200e+01  -8.1610421e+00
   1.1987100e+02   2.4420200e+01  -1.3930869e+01
   1.2227100e+02   2.6080400e+01  -5.7335200e+00
   1.1901200e+02   2.7139000e+01  -1.3518334e+01
   1.2489900e+02   3.0648300e+01   6.1441143e+00
   1.1774800e+02   2.7716000e+01  -1.6307076e+01
   1.1863600e+02   2.8089400e+01  -1.3574308e+01
   1.1701300e+02   2.8482400e+01  -1.7484987e+01
   1.1912900e+02   2.7305800e+01  -1.3038752e+01
   1.2130500e+02   2.7040000e+01  -7.4184222e+00
   1.1895900e+02   2.4560200e+01  -1.6239974e+01
   1.1652100e+02   2.9107400e+01  -1.8151492e+01
   1.3450200e+02   2.5540300e+01   2.9062923e+01
   1.2840200e+02   2.6178800e+01   1.1656931e+01
