# Supplementary material for: Error Correction and the Structure of Inter-Trial Fluctuations in a Redundant Movement Task
Source: PLoS Comput Biol. 2016 Sep 19;12(9):e1005118. doi: 10.1371/journal.pcbi.1005118 (PMC5028073; doi:10.1371/journal.pcbi.1005118)
Supplement: S1 Data and Code — (ZIP) [file pcbi.1005118.s001.zip › Shuffleboard_Data_and_Code/Data/MU_Vals.txt]

%%% Coefficient of friction %%%%%
1.6309888e-02
1.8346752e-02
2.0790440e-02
2.3756971e-02
2.7406876e-02
3.1967380e-02
3.7768644e-02
4.5305244e-02
